# Supplementary material for: Comparative genomics of drug resistance in Trypanosoma brucei rhodesiense
Source: Cell Mol Life Sci. 2016 Mar 14;73(17):3387–400. doi: 10.1007/s00018-016-2173-6 (PMC4967103; doi:10.1007/s00018-016-2173-6)
Supplement: Supplementary file 4 — Supplementary material 4 (XLSX 579 kb) [file 18_2016_2173_MOESM4_ESM.xlsx]

## Sheet: Results
Gene id	WT_run1 (TPM)	M_run1 (TPM)	P_run1 (TPM)	WT_run2 (TPM)	M_run2 (TPM)	P_run2 (TPM)	Gene annotation
Tb07.11L3.90	56	144	55	76	65	38	zinc finger protein family member, putative (ZC3H18)
Tb07.11L3.100	778	340	478	472	463	370	hypothetical protein, conserved
Tb05.5K5.10	15	11	14	1	2	3	hypothetical protein, conserved,BAC from homologous region on chr5
Tb05.5K5.20	112	161	69	69	51	56	hypothetical protein, conserved,BAC from homologous region on chr5
Tb05.5K5.30	25	17	23	9	10	6	serine/threonine protein phosphatase, putative,BAC from homologous region on chr5
Tb05.5K5.40	374	183	244	279	278	169	hypothetical protein, conserved,BAC from homologous region on chr5
Tb05.5K5.50	10	10	20	13	13	12	hypothetical protein, conserved,BAC from homologous region on chr5
Tb05.5K5.60	6	6	7	21	21	19	hypothetical protein, conserved,BAC from homologous region on chr5
Tb05.5K5.70	102	38	175	58	65	52	nucleolar RNA helicase II, putative,nucleolar RNA helicase Gu, putative,BAC from homologous region on chr5
Tb05.5K5.80	79	36	102	18	22	17	protein kinase, putative,BAC from homologous region on chr5
Tb05.5K5.90	1	1	1	2	2	4	dynein light chain, putative,BAC from homologous region on chr5
Tb05.5K5.100	2	6	11	3	2	2	hypothetical protein, conserved,BAC from homologous region on chr5
Tb05.5K5.110	105	28	227	55	51	39	major vault protein, putative,BAC from homologous region on chr5
Tb05.5K5.120	20	45	27	11	12	15	hypothetical protein, conserved,BAC from homologous region on chr5
Tb05.5K5.130	106	153	169	100	101	74	paraflagellar rod component par4, putative,BAC from homologous region on chr5
Tb05.5K5.140	115	55	69	61	45	54	hypothetical protein, unlikely,BAC from homologous region on chr5
Tb05.5K5.150	96	291	228	140	81	81	small GTP-binding protein, putative,BAC from homologous region on chr5
Tb05.5K5.160	63	78	65	31	25	23	hypothetical protein, conserved,BAC from homologous region on chr5
Tb05.5K5.170	40	43	42	28	21	22	elongation of very long chain fatty acids protein, putative,ATP pyrophosphate-lyase, putative,BAC from homologous region on chr5
Tb05.5K5.180	31	28	30	22	23	19	receptor-type adenylate cyclase GRESAG 4, putative,adenylyl cyclase, putative,ATP pyrophosphate-lyase, putative,BAC from homologous region on chr5
Tb05.5K5.190	1	0	1	4	3	3	receptor-type adenylate cyclase GRESAG 4, putative,adenylyl cyclase, putative,ATP pyrophosphate-lyase, putative,BAC from homologous region on chr5
Tb05.5K5.200	29	0	62	60	52	48	guanine deaminase, putative,guanase, putative,guanine aminase, putative,guanine aminohydrolase, putative,BAC from homologous region on chr5
Tb05.5K5.210	73	180	115	157	123	146	hypothetical protein,BAC from homologous region on chr5
Tb05.5K5.220	43	17	67	55	55	64	hypothetical protein,BAC from homologous region on chr5
Tb05.5K5.230	0	0	0	0	0	0	RAB GTP-binding protein, degenerate,BAC from homologous region on chr5
Tb05.5K5.240	0	0	0	0	0	0	expression site-associated gene (ESAG) protein, putative,expression site-associated gene 3 (ESAG3) protein, putative,BAC from homologous region on chr5
Tb05.5K5.250	1	0	1	0	0	0	hypothetical protein,BAC from homologous region on chr5
Tb05.5K5.260	0	0	0	0	0	0	variant surface glycoprotein (VSG), putative,BAC from homologous region on chr5
Tb05.5K5.270	7	2	8	10	5	5	expression site-associated gene (ESAG, pseudogene), putative,expression site-associated gene 9 (ESAG9), frameshift,BAC from homologous region on chr5
Tb05.5K5.280	58	0	51	50	0	71	expression site-associated gene (ESAG, pseudogene), putative,expression site-associated gene 1 (ESAG1), point mutation,BAC from homologous region on chr5
Tb05.5K5.290	0	0	0	0	0	0	hypothetical protein,BAC from homologous region on chr5
Tb05.5K5.300	0	0	0	0	0	0	variant surface glycoprotein (VSG, pseudogene), putative,variant surface glycoprotein, degenerate,BAC from homologous region on chr5
Tb05.5K5.310	0	0	0	0	0	0	expression site-associated gene (ESAG) protein, putative,expression site-associated gene 3 (ESAG3), degenerate,BAC from homologous region on chr5
Tb05.5K5.320	0	0	0	0	0	0	variant surface glycoprotein (VSG), putative,BAC from homologous region on chr5
Tb05.5K5.330	0	0	0	0	0	0	variant surface glycoprotein (VSG, pseudogene), putative,variant surface glycoprotein, point mutation,BAC from homologous region on chr5
Tb05.5K5.340	0	0	0	0	0	0	variant surface glycoprotein (VSG, pseudogene), putative,variant surface glycoprotein, degenerate,BAC from homologous region on chr5
Tb05.5K5.350	0	0	0	0	0	0	expression site-associated gene (ESAG, pseudogene), putative,expression site-associated gene 3 (ESAG3), degenerate,BAC from homologous region on chr5
Tb05.5K5.360	0	0	1	0	0	0	variant surface glycoprotein (VSG, pseudogene), putative,variant surface glycoprotein, point mutation,BAC from homologous region on chr5
Tb05.5K5.370	0	0	0	0	0	0	variant surface glycoprotein (VSG, pseudogene), putative,variant surface glycoprotein, degenerate,BAC from homologous region on chr5
Tb05.5K5.380	0	0	0	0	0	0	variant surface glycoprotein (VSG, pseudogene), putative,BAC from homologous region on chr5
Tb05.5K5.390	0	0	0	0	0	0	variant surface glycoprotein (VSG, pseudogene), putative,variant surface glycoprotein, degenerate,BAC from homologous region on chr5
Tb05.5K5.400	1	0	0	0	0	0	variant surface glycoprotein (VSG, pseudogene), putative,variant surface glycoprotein, interrupted,BAC from homologous region on chr5
Tb05.5K5.410	0	0	0	0	0	0	variant surface glycoprotein (VSG, pseudogene), putative,variant surface glycoprotein, degenerate,BAC from homologous region on chr5
Tb05.5K5.420	0	0	0	0	0	0	variant surface glycoprotein (VSG, pseudogene), putative,BAC from homologous region on chr5
Tb05.5K5.430	0	0	0	0	0	0	variant surface glycoprotein (VSG), putative,BAC from homologous region on chr5
Tb05.5K5.440	0	0	0	0	0	0	variant surface glycoprotein (VSG, pseudogene), putative,variant surface glycoprotein, point mutation,BAC from homologous region on chr5
Tb05.5K5.450	0	0	0	0	0	0	variant surface glycoprotein (VSG, pseudogene), putative,variant surface glycoprotein, frameshift,BAC from homologous region on chr5
Tb05.5K5.460	0	0	0	0	0	0	variant surface glycoprotein (VSG), putative,BAC from homologous region on chr5
Tb05.5K5.470	0	0	0	0	0	0	variant surface glycoprotein (VSG, pseudogene), putative,variant surface glycoprotein, frameshift,BAC from homologous region on chr5
Tb05.5K5.480	0	0	0	0	0	0	variant surface glycoprotein (VSG, pseudogene), putative,variant surface glycoprotein, degenerate,BAC from homologous region on chr5
Tb05.5K5.490	1	0	0	0	0	0	variant surface glycoprotein (VSG, pseudogene), putative,BAC from homologous region on chr5
Tb05.5K5.500	0	0	0	0	0	0	expression site-associated gene (ESAG, pseudogene), putative,expression site-associated gene 3 (ESAG3), degenerate,BAC from homologous region on chr5
Tb05.5K5.510	0	0	0	0	0	0	phosphoglycan beta 1,3 galactosyltransferase, degenerate,BAC from homologous region on chr5
Tb05.5K5.520	0	0	0	0	0	0	variant surface glycoprotein (VSG, pseudogene), putative,variant surface glycoprotein, degenerate,BAC from homologous region on chr5
Tb05.5K5.530	0	0	0	0	0	0	variant surface glycoprotein (VSG), putative,BAC from homologous region on chr5
Tb05.5K5.540	0	0	0	0	0	0	variant surface glycoprotein (VSG, pseudogene), putative,variant surface glycoprotein, degenerate,BAC from homologous region on chr5
Tb08.27P2.50	0	0	0	0	0	0	hypothetical protein,BAC from homologous region on chr8
Tb08.27P2.60	10	1	5	3	4	4	hypothetical protein,BAC from homologous region on chr8
Tb08.27P2.70	0	0	0	0	0	0	hypothetical protein,BAC from homologous region on chr8
Tb08.27P2.80	0	3	0	0	0	0	hypothetical protein,BAC from homologous region on chr8
Tb08.27P2.90	0	0	1	0	0	0	hypothetical protein,BAC from homologous region on chr8
Tb08.27P2.110	2	7	3	5	6	4	hypothetical protein, conserved,BAC from homologous region on chr8
Tb08.27P2.120	0	0	0	0	0	0	variant surface glycoprotein (VSG, pseudogene), putative,variant surface glycoprotein, degenerate,BAC from homologous region on chr8
Tb08.27P2.140	0	0	0	0	0	0	variant surface glycoprotein (VSG, atypical), putative,BAC from homologous region on chr8
Tb08.27P2.150	0	0	0	0	0	0	variant surface glycoprotein (VSG, pseudogene), putative,variant surface glycoprotein, degenerate,BAC from homologous region on chr8
Tb08.27P2.160	0	0	0	0	0	0	expression site-associated gene (ESAG, pseudogene), putative,expression site-associated gene 3 (ESAG3), degenerate,BAC from homologous region on chr8
Tb08.27P2.165	0	0	0	0	0	0	variant surface glycoprotein (VSG, pseudogene), putative,BAC from homologous region on chr8
Tb08.27P2.190	0	0	0	0	0	0	variant surface glycoprotein (VSG, pseudogene), putative,variant surface glycoprotein, degenerate,BAC from homologous region on chr8
Tb08.27P2.210	0	0	0	0	0	0	variant surface glycoprotein (VSG, pseudogene), putative,variant surface glycoprotein, degenerate,BAC from homologous region on chr8
Tb08.27P2.220	0	0	0	0	0	0	variant surface glycoprotein (VSG, atypical), putative,BAC from homologous region on chr8
Tb08.27P2.230	0	0	0	0	0	0	variant surface glycoprotein (VSG, pseudogene), putative,variant surface glycoprotein, degenerate,BAC from homologous region on chr8
Tb08.27P2.240	0	0	0	0	0	0	variant surface glycoprotein (VSG), putative,BAC from homologous region on chr8
Tb08.27P2.250	0	0	0	0	0	0	expression site-associated gene (ESAG, pseudogene), putative,expression site-associated gene 3 (ESAG3), frameshift,BAC from homologous region on chr8
Tb08.27P2.260	0	0	0	0	0	0	variant surface glycoprotein (VSG, atypical), putative,BAC from homologous region on chr8
Tb08.27P2.270	0	0	0	0	0	0	variant surface glycoprotein (VSG, pseudogene), putative,variant surface glycoprotein, frameshift,BAC from homologous region on chr8
Tb08.27P2.290	0	0	0	0	0	0	variant surface glycoprotein (VSG, atypical), putative,BAC from homologous region on chr8
Tb08.27P2.310	0	0	0	0	0	0	variant surface glycoprotein (VSG, pseudogene), putative,variant surface glycoprotein, degenerate,BAC from homologous region on chr8
Tb08.27P2.330	0	0	0	0	0	0	expression site-associated gene (ESAG, pseudogene), putative,expression site-associated gene 3 (ESAG3), degenerate,BAC from homologous region on chr8
Tb08.27P2.340	0	0	0	0	0	0	variant surface glycoprotein (VSG, pseudogene), putative,variant surface glycoprotein, degenerate,BAC from homologous region on chr8
Tb08.27P2.370	0	0	0	0	0	0	variant surface glycoprotein (VSG, pseudogene), putative,variant surface glycoprotein, degenerate,BAC from homologous region on chr8
Tb08.27P2.380	0	0	0	0	0	0	variant surface glycoprotein (VSG, pseudogene), putative,variant surface glycoprotein, degenerate,BAC from homologous region on chr8
Tb08.27P2.390	0	0	0	0	0	0	variant surface glycoprotein (VSG, pseudogene), putative,variant surface glycoprotein, frameshift,BAC from homologous region on chr8
Tb08.27P2.400	0	0	0	0	0	0	expression site-associated gene (ESAG, pseudogene), putative,expression site-associated gene 3 (ESAG3), degenerate,BAC from homologous region on chr8
Tb08.27P2.410	0	0	0	0	0	0	variant surface glycoprotein (VSG, pseudogene), putative,variant surface glycoprotein, degenerate, interrupted,BAC from homologous region on chr8
Tb08.27P2.435	0	0	0	0	0	0	variant surface glycoprotein (VSG, pseudogene), putative,variant surface glycoprotein, fragment,BAC from homologous region on chr8
Tb08.27P2.460	0	0	0	0	0	0	variant surface glycoprotein (VSG), putative,BAC from homologous region on chr8
Tb08.27P2.480	0	0	0	0	0	0	variant surface glycoprotein (VSG, pseudogene), putative,variant surface glycoprotein, degenerate,BAC from homologous region on chr8
Tb08.27P2.490	0	0	0	0	0	0	variant surface glycoprotein (VSG, pseudogene), putative,variant surface glycoprotein, degenerate,BAC from homologous region on chr8
Tb08.27P2.510	0	0	0	0	0	0	variant surface glycoprotein (VSG, pseudogene), putative,variant surface glycoprotein, degenerate,BAC from homologous region on chr8
Tb08.27P2.520	0	0	0	0	0	0	expression site-associated gene (ESAG, pseudogene), putative,expression site-associated gene 3 (ESAG3), degenerate,BAC from homologous region on chr8
Tb08.27P2.530	0	0	0	0	0	0	variant surface glycoprotein (VSG, pseudogene), putative,variant surface glycoprotein, point mutation,BAC from homologous region on chr8
Tb08.27P2.550	0	0	0	0	0	0	variant surface glycoprotein (VSG, pseudogene), putative,variant surface glycoprotein, degenerate,BAC from homologous region on chr8
Tb08.27P2.565	0	0	0	0	0	0	variant surface glycoprotein (VSG, pseudogene), putative,variant surface glycoprotein, fragment,BAC from homologous region on chr8
Tb08.27P2.580	0	0	0	0	0	0	variant surface glycoprotein (VSG, pseudogene), putative,variant surface glycoprotein, frameshift,BAC from homologous region on chr8
Tb08.27P2.610	0	0	0	0	0	0	variant surface glycoprotein (VSG, pseudogene), putative,variant surface glycoprotein, degenerate,BAC from homologous region on chr8
Tb08.27P2.620	0	0	0	0	0	0	variant surface glycoprotein (VSG, pseudogene), putative,variant surface glycoprotein, degenerate,BAC from homologous region on chr8
Tb08.27P2.630	0	0	0	0	0	0	variant surface glycoprotein (VSG, pseudogene), putative,variant surface glycoprotein, degenerate,BAC from homologous region on chr8
Tb08.27P2.640	0	0	0	0	0	0	variant surface glycoprotein (VSG, pseudogene), putative,variant surface glycoprotein, degenerate,BAC from homologous region on chr8
Tb08.27P2.555	0	0	0	0	0	0	phosphoglycan beta 1,3 galactosyltransferase, degenerate,BAC from homologous region on chr8
Tb08.27P2.650	0	0	0	0	0	0	variant surface glycoprotein (VSG, pseudogene), putative,BAC from homologous region on chr8
Tb08.27P2.660	0	0	0	0	0	0	variant surface glycoprotein (VSG, pseudogene), putative,variant surface glycoprotein, degenerate,BAC from homologous region on chr8
Tb08.27P2.670	3	0	1	0	0	0	variant surface glycoprotein (VSG, atypical), putative,BAC from homologous region on chr8
Tb08.27P2.680	0	0	0	0	0	0	variant surface glycoprotein (VSG, pseudogene), putative,variant surface glycoprotein, degenerate,BAC from homologous region on chr8
Tb08.27P2.690	0	0	0	0	0	0	variant surface glycoprotein (VSG, pseudogene), putative,variant surface glycoprotein, degenerate,BAC from homologous region on chr8
Tb08.27P2.710	0	0	0	0	0	0	variant surface glycoprotein (VSG, pseudogene), putative,variant surface glycoprotein, degenerate,BAC from homologous region on chr8
Tb08.27P2.720	0	0	0	0	0	0	variant surface glycoprotein (VSG, pseudogene), putative,BAC from homologous region on chr8
Tb09.v4.0009	8	2	13	14	12	12	receptor-type adenylate cyclase, putative,adenylyl cyclase, putative,expression site-associated protein (ESAG), putative,expression site-associated gene 4 (ESAG4) protein, putative,chrIX additional, unordered contigs
Tb09.v4.0010	29	31	19	33	29	28	variant surface glycoprotein (VSG), putative,chrIX additional, unordered contigs
Tb09.v4.0011	0	0	0	0	0	0	variant surface glycoprotein (VSG), putative,chrIX additional, unordered contigs
Tb09.v4.0012	0	0	0	0	0	0	variant surface glycoprotein (VSG), putative,chrIX additional, unordered contigs
Tb09.v4.0013	18	9	5	27	22	13	retrotransposon hot spot (RHS) protein, putative,chrIX additional, unordered contigs
Tb09.v4.0014	15	9	10	13	13	9	hypothetical protein,chrIX additional, unordered contigs
Tb09.v4.0015	4	1	4	4	3	2	hypothetical protein,chrIX additional, unordered contigs
Tb09.v4.0016	47	15	53	31	42	31	expression site- associated gene (ESAG) protein, putative,expression site associated gene 5 (ESAG5) protein, putative,chrIX additional, unordered contigs
Tb09.v4.0017	22	43	27	12	8	9	rab1 (small gtp-binding protein rab1, putative),chrIX additional, unordered contigs
Tb09.v4.0018	24	5	21	13	15	15	expression site-associated gene (ESAG) protein, putative,expression site-associated gene 3 (ESAG3) protein, putative,chrIX additional, unordered contigs
Tb09.v4.0019	1	0	0	0	0	0	hypothetical protein, unlikely,chrIX additional, unordered contigs
Tb09.v4.0020	0	0	0	0	0	1	hypothetical protein,chrIX additional, unordered contigs
Tb09.v4.0021	0	0	0	0	0	0	variant surface glycoprotein (VSG, pseudogene), putative,chrIX additional, unordered contigs
Tb09.v4.0022	0	0	0	0	0	0	variant surface glycoprotein (VSG, pseudogene), putative,chrIX additional, unordered contigs
Tb09.v4.0023	0	0	0	0	0	0	variant surface glycoprotein (VSG), putative,chrIX additional, unordered contigs
Tb09.v4.0024	0	0	0	0	0	0	variant surface glycoprotein (VSG, pseudogene), putative,variant surface glycoprotein, degenerate,chrIX additional, unordered contigs
Tb09.v4.0025	0	0	0	0	0	0	variant surface glycoprotein (VSG, pseudogene), putative,chrIX additional, unordered contigs
Tb09.v4.0026	0	0	0	0	0	0	variant surface glycoprotein (VSG), putative,chrIX additional, unordered contigs
Tb09.v4.0027	0	0	0	0	0	0	epression site associated gene (ESAG, pseudogene), putative,expression site-associated gene 3 (ESAG3), degenerate,chrIX additional, unordered contigs
Tb09.v4.0028	0	0	0	0	0	0	variant surface glycoprotein (VSG, pseudogene), putative,variant surface glycoprotein, fragment,chrIX additional, unordered contigs
Tb09.v4.0029	0	0	0	0	0	0	variant surface glycoprotein (VSG, pseudogene), putative,chrIX additional, unordered contigs
Tb09.v4.0030	0	0	0	0	0	0	variant surface glycoprotein (VSG), putative,chrIX additional, unordered contigs
Tb09.v4.0031	0	0	0	0	0	0	variant surface glycoprotein (VSG), putative,chrIX additional, unordered contigs
Tb09.v4.0032	0	0	0	0	0	0	variant surface glycoprotein (VSG, pseudogene), putative,variant surface glycoprotein,fragment,chrIX additional, unordered contigs
Tb09.v4.0033	0	0	0	0	0	0	expression site-associated gene (ESAG, pseudogene), putative,expression site-associated gene 3 (ESAG3), fragment,chrIX additional, unordered contigs
Tb09.v4.0034	0	0	0	0	0	0	variant surface glycoprotein (VSG, pseudogene), putative,chrIX additional, unordered contigs
Tb09.v4.0035	0	0	0	0	0	0	variant surface glycoprotein (VSG, pseudogene), putative,chrIX additional, unordered contigs
Tb09.v4.0036	1	0	0	0	0	0	variant surface glycoprotein (VSG, pseudogene), putative,chrIX additional, unordered contigs
Tb09.v4.0037	0	0	0	0	0	0	variant surface glycoprotein (VSG, pseudogene), putative,chrIX additional, unordered contigs
Tb09.v4.0038	0	0	0	0	0	0	UDP-Gal or UDP-GlcNAc-dependent glycosyltransferase (pseudogene), putative,chrIX additional, unordered contigs
Tb09.v4.0039	0	0	0	0	0	0	variant surface glycoprotein (VSG, pseudogene), putative,chrIX additional, unordered contigs
Tb09.v4.0040	0	0	0	0	0	0	variant surface glycoprotein (VSG, pseudogene), putative,chrIX additional, unordered contigs
Tb09.v4.0041	1	0	1	1	2	1	leucine-rich repeat protein (LRRP, pseudogene), putative,leucine-rich repeat protein (LRRP), fragment,chrIX additional, unordered contigs
Tb09.v4.0042	6	14	8	9	16	14	leucine-rich repeat protein (LRRP, pseudogene), putative,leucine-rich repeat protein (LRRP), fragment,chrIX additional, unordered contigs
Tb09.v4.0043	0	0	0	0	0	0	variant surface glycoprotein (VSG, pseudogene), putative,chrIX additional, unordered contigs
Tb09.v4.0044	0	0	0	0	0	0	variant surface glycoprotein (VSG, pseudogene), putative,chrIX additional, unordered contigs
Tb09.v4.0045	0	0	0	0	0	0	expression site-associated gene 3 (ESAG3, pseudogene), putative,expression site-associated gene 3 (ESAG3), degenerate,chrIX additional, unordered contigs
Tb09.v4.0046	0	0	0	0	0	0	variant surface glycoprotein (VSG, pseudogene), putative,chrIX additional, unordered contigs
Tb10.v4.0047	0	0	0	0	0	0	variant surface glycoprotein (VSG, pseudogene), putative,chrX additional, unordered contigs
Tb10.v4.0048	0	0	0	0	0	0	variant surface glycoprotein (VSG, pseudogene), putative,chrX additional, unordered contigs
Tb10.v4.0049	0	0	0	0	0	0	hypothetical protein,chrX additional, unordered contigs
Tb10.v4.0050	0	0	0	0	0	0	hypothetical protein,chrX additional, unordered contigs
Tb10.v4.0051	0	0	0	0	0	0	hypothetical protein,chrX additional, unordered contigs
Tb09.v4.0047	0	0	0	0	0	0	variant surface glycoprotein (VSG, pseudogene), putative,chrIX additional, unordered contigs
Tb09.v4.0048	0	0	0	0	0	0	variant surface glycoprotein (VSG, pseudogene), putative,chrIX additional, unordered contigs
Tb09.v4.0049	0	0	0	0	0	0	variant surface glycoprotein (VSG, pseudogene), putative,variant surface glycoprotein, degenerate,chrIX additional, unordered contigs
Tb09.v4.0050	0	0	0	0	0	0	variant surface glycoprotein (VSG), putative,chrIX additional, unordered contigs
Tb09.v4.0051	0	0	0	0	0	0	variant surface glycoprotein (VSG), putative,chrIX additional, unordered contigs
Tb09.v4.0052	0	0	0	0	0	0	variant surface glycoprotein (VSG, pseudogene), putative,chrIX additional, unordered contigs
Tb09.v4.0053	0	0	0	0	0	0	hypothetical protein,chrIX additional, unordered contigs
Tb10.v4.0032	10	12	10	2	3	2	expression site associated gene (ESAG) protein, putative,expression site- associated gene 3 (ESAG3) protein, putative,chrX additional, unordered contigs
Tb10.v4.0033	162	312	123	72	51	42	pumillo RNA binding protein PUF1,chrX additional, unordered contigs (PUF1)
Tb10.v4.0034	2	0	2	0	1	1	hypothetical protein, conserved,chrX additional, unordered contigs
Tb10.v4.0035	56	26	17	19	13	17	stress-inducible protein STI1-like, putative,chrX additional, unordered contigs
Tb10.v4.0036	0	0	0	0	0	0	leucine carboxyl methyltransferase, putative,chrX additional, unordered contigs
Tb10.v4.0037	15	5	21	5	9	7	hypothetical protein, conserved,chrX additional, unordered contigs
Tb10.v4.0038	17	10	23	9	9	6	DNA damage repair protein, putative,chrX additional, unordered contigs
Tb10.v4.0039	15	3	21	5	7	4	hypothetical protein, conserved,chrX additional, unordered contigs
Tb10.v4.0040	17	19	21	31	24	28	mRNA capping methyltransferase, putative,chrX additional, unordered contigs
Tb10.v4.0041	24	32	26	25	17	19	hypothetical protein, conserved,chrX additional, unordered contigs
Tb10.v4.0042	0	0	1	0	0	1	hypothetical protein,chrX additional, unordered contigs
Tb10.v4.0043	20	12	9	5	4	7	branched-chain alpha-keto acid dehydrogenase e1-beta subunit precursor, putative,chrX additional, unordered contigs
Tb10.v4.0044	0	0	3	0	0	1	hypothetical protein, conserved,chrX additional, unordered contigs
Tb10.v4.0045	14	17	11	18	15	14	prohibitin, putative,chrX additional, unordered contigs
Tb10.v4.0046	0	0	0	0	0	0	transporter, putative,chrX additional, unordered contigs
Tb10.v4.0052	0	0	0	0	0	0	microtubule-associated protein 2,chrX additional, unordered contigs
Tb09.v4.0054	0	0	0	0	0	0	variant surface glycoprotein (VSG, pseudogene), putative,variant surface glycoprotein, fragment,chrIX additional, unordered contigs
Tb09.v4.0055	0	0	0	0	0	0	variant surface glycoprotein (VSG, pseudogene), putative,chrIX additional, unordered contigs
Tb09.v4.0056	0	0	0	0	0	0	variant surface glycoprotein (VSG, pseudogene), putative,chrIX additional, unordered contigs
Tb09.v4.0057	0	0	0	0	0	0	variant surface glycoprotein (VSG, pseudogene), putative,chrIX additional, unordered contigs
Tb09.v4.0058	9	5	15	31	38	30	hypothetical protein,chrIX additional, unordered contigs
Tb09.v4.0059	8	4	9	30	39	29	hypothetical protein,chrIX additional, unordered contigs
Tb09.v4.0060	4	4	10	29	37	25	hypothetical protein,chrIX additional, unordered contigs
Tb09.v4.0061	0	0	0	0	0	0	variant surface glycoprotein (VSG, pseudogene), putative,chrIX additional, unordered contigs
Tb09.v4.0062	0	0	0	0	0	0	expression site-associated gene 3 (ESAG3, pseudogene), putative,expression site-associated gene 3 (ESAG3), degenerate,chrIX additional, unordered contigs
Tb09.v4.0063	0	1	0	0	0	0	variant surface glycoprotein (VSG, pseudogene), putative,chrIX additional, unordered contigs
Tb09.v4.0064	0	0	0	0	0	0	hypothetical protein,chrIX additional, unordered contigs
Tb09.v4.0065	132	99	106	65	44	33	expression site-associated gene 1 (ESAG 1), putative,chrIX additional, unordered contigs
Tb09.v4.0066	0	0	0	0	0	0	hypothetical protein,chrIX additional, unordered contigs
Tb09.v4.0067	0	0	0	0	0	0	retrotransposon hot spot protein, pseudogene,chrIX additional, unordered contigs
Tb09.v4.0068	0	0	0	0	0	0	variant surface glycoprotein (VSG, pseudogene), putative,variant surface glycoprotein, fragment,chrIX additional, unordered contigs
Tb09.v4.0069	0	0	0	0	0	0	variant surface glycoprotein (VSG, pseudogene), putative,chrIX additional, unordered contigs
Tb09.v4.0070	0	0	0	0	0	0	variant surface glycoprotein (VSG, pseudogene), putative,chrIX additional, unordered contigs
Tb09.v4.0071	0	0	0	0	0	0	variant surface glycoprotein (VSG, pseudogene), putative,chrIX additional, unordered contigs
Tb09.v4.0072	0	0	0	0	0	0	variant surface glycoprotein (VSG, pseudogene), putative,chrIX additional, unordered contigs
Tb09.v4.0073	0	0	0	0	0	0	variant surface glycoprotein (VSG), putative,chrIX additional, unordered contigs
Tb09.v4.0074	0	0	0	0	0	0	variant surface glycoprotein (VSG, pseudogene), putative,chrIX additional, unordered contigs
Tb09.v4.0075	0	0	0	0	0	0	variant surface glycoprotein (VSG, pseudogene), putative,chrIX additional, unordered contigs
Tb09.v4.0076	0	0	0	0	0	0	variant surface glycoprotein (VSG, pseudogene), putative,chrIX additional, unordered contigs
Tb09.v4.0077	0	0	0	0	0	0	variant surface glycoprotein (VSG), putative,chrIX additional, unordered contigs
Tb09.v4.0078	0	0	0	0	0	0	variant surface glycoprotein (VSHG, pseudogene), putative,chrIX additional, unordered contigs
Tb09.v4.0079	1	0	0	0	0	0	variant surface glycoprotein (VSG, pseudogene), putative,variant surface glycoprotein, fragment,chrIX additional, unordered contigs
Tb09.v4.0080	0	0	0	0	0	0	hypothetical protein, conserved,chrIX additional, unordered contigs
Tb09.v4.0081	0	0	0	0	0	0	variant surface glycoprotein (VSG, pseudogene), putative,chrIX additional, unordered contigs
Tb09.v4.0082	0	0	0	0	0	0	variant surface glycoprotein (VSG, pseudogene), putative,chrIX additional, unordered contigs
Tb09.v4.0083	1	0	0	0	0	0	expression site-associated gene (ESAG, pseudogene), putative,expression site-associated gene 3 (ESAG3), pseudogene,chrIX additional, unordered contigs
Tb09.v4.0084	0	0	0	0	0	0	variant surface glycoprotein (VSG, pseudogene), putative,chrIX additional, unordered contigs
Tb09.v4.0085	0	0	0	0	0	0	variant surface glycoprotein (VSG, pseudogene), putative,chrIX additional, unordered contigs
Tb09.v4.0086	0	0	0	0	0	0	hypothetical protein, conserved,chrIX additional, unordered contigs
Tb09.v4.0087	0	0	0	0	0	0	variant surface glycoprotein (VSG, pseudogene), putative,chrIX additional, unordered contigs
Tb09.v4.0088	0	0	0	0	0	0	variant surface glycoprotein (VSG),chrIX additional, unordered contigs
Tb09.v4.0089	0	0	0	0	0	0	variant surface glycoprotein (VSG, pseudogene), putative,chrIX additional, unordered contigs
Tb09.v4.0090	0	0	0	0	0	0	variant surface glycoprotein (VSG, pseudogene), putative,chrIX additional, unordered contigs
Tb09.v4.0091	0	0	0	0	0	0	variant surface glycoprotein (VSG, pseudogene), putative,variant surface glycoprotein, fragment,chrIX additional, unordered contigs
Tb09.v4.0092	0	0	0	0	0	0	variant surface glycoprotein (VSG, pseudogene), putative,chrIX additional, unordered contigs
Tb09.v4.0093	0	0	0	0	0	0	variant surface glycoprotein (VSG, pseudogene), putative,variant surface glycoprotein, fragment,chrIX additional, unordered contigs
Tb09.v4.0094	0	0	0	0	0	0	variant surface glycoprotein (VSG, pseudogene), putative,variant surface glycoprotein, fragment,chrIX additional, unordered contigs
Tb09.v4.0095	0	0	0	0	0	0	variant surface glycoprotein (VSG, pseudogene), putative,variant surface glycoprotein, fragment,chrIX additional, unordered contigs
Tb09.v4.0096	0	0	0	0	0	0	variant surface glycoprotein (VSG, pseudogene), putative,chrIX additional, unordered contigs
Tb09.v4.0097	0	0	0	0	0	0	hypothetical protein, pseudogene,chrIX additional, unordered contigs
Tb09.v4.0098	0	0	0	0	0	0	variant surface glycoprotein (VSG, pseudogene), putative,chrIX additional, unordered contigs
Tb09.v4.0099	0	0	0	0	0	0	variant surface glycoprotein (VSG, pseudogene), putative,chrIX additional, unordered contigs
Tb09.v4.0100	0	0	0	0	0	0	expression site-associated gene (ESAG, pseudogene), putative,expression site-associated gene 3 (ESAG3), fragment,chrIX additional, unordered contigs
Tb09.v4.0101	0	0	0	0	0	0	hypothetical protein, pseudogene,chrIX additional, unordered contigs
Tb09.v4.0102	0	0	0	0	0	0	variant surface glycoprotein (VSG, atypical), putative,chrIX additional, unordered contigs
Tb09.v4.0103	0	0	0	0	0	0	variant surface glycoprotein (VSG, pseudogene), putative,chrIX additional, unordered contigs
Tb09.v4.0104	7	2	3	2	3	4	leucine-rich repeat protein (LRRP, pseudogene), putative,leucine-rich repeat protein 1 (LRRP1), fragment,chrIX additional, unordered contigs
Tb09.v4.0105	26	52	34	13	14	11	hypothetical protein,chrIX additional, unordered contigs
Tb09.v4.0106	3	5	3	1	3	2	nucleoside transporter 1, putative,chrIX additional, unordered contigs
Tb09.v4.0107	36	16	55	35	35	31	expression site-associated gene (ESAG) protein, putative,expression site-associated gene 5 (ESAG5) protein, putative,chrIX additional, unordered contigs
Tb09.v4.0108	43	30	25	17	30	19	expression site-associated gene (ESAG, pseudogene), putative,expression site-associated gene 8 (ESAG8), pseudogene,chrIX additional, unordered contigs
Tb09.v4.0109	1	5	1	2	1	1	hypothetical protein,chrIX additional, unordered contigs
Tb09.v4.0110	7	9	10	17	13	9	hypothetical protein,chrIX additional, unordered contigs
Tb09.v4.0111	0	0	0	0	0	0	variant surface glycoprotein (VSG, pseudogene), putative,chrIX additional, unordered contigs
Tb09.v4.0112	0	0	0	0	0	0	variant surface glycoprotein (VSG, pseudogene), putative,chrIX additional, unordered contigs
Tb09.v4.0113	0	0	0	0	0	0	variant surface glycoprotein (VSG, atypical), putative,chrIX additional, unordered contigs
Tb09.v4.0114	0	0	0	0	0	0	variant surface glycoprotein (VSG, atypical), putative,chrIX additional, unordered contigs
Tb09.v4.0115	0	0	0	0	0	0	expression site-associated gene (ESAG, pseudogene), putative,expression site-associated gene 3 (ESAG3), pseudogene,chrIX additional, unordered contigs
Tb09.v4.0116	0	0	0	0	0	0	variant surface glycoprotein (VSG, pseudogene), putative,chrIX additional, unordered contigs
Tb09.v4.0117	0	0	0	0	0	0	variant surface glycoprotein (VSG, pseudogene), putative,chrIX additional, unordered contigs
Tb09.v4.0118	0	0	0	0	0	0	variant surface glycoprotein (VSG, pseudogene), putative,chrIX additional, unordered contigs
Tb09.v4.0119	0	0	0	0	0	0	variant surface glycoprotein (VSG, pseudogene), putative,chrIX additional, unordered contigs
Tb09.v4.0120	0	0	0	0	0	0	variant surface glycoprotein (VSG, pseudogene), putative,chrIX additional, unordered contigs
Tb09.v4.0121	0	0	0	0	0	0	variant surface glycoprotein (VSG, pseudogene), putative,chrIX additional, unordered contigs
Tb09.v4.0122	0	0	0	0	0	0	expression site-associated gene (ESAG, pseudogene), putative,expression site-associated gene 3 (ESAG3), fragment,chrIX additional, unordered contigs
Tb09.v4.0123	0	0	0	0	0	0	variant surface glycoprotein (VSG, pseudogene), putative,chrIX additional, unordered contigs
Tb09.v4.0124	0	0	0	0	0	0	hypothetical protein,chrIX additional, unordered contigs
Tb09.v4.0125	0	0	0	0	0	0	variant surface glycoprotein (VSG, pseudogene), putative,chrIX additional, unordered contigs
Tb09.v4.0126	0	0	0	0	0	0	variant surface glycoprotein (VSG, pseudogene), putative,chrIX additional, unordered contigs
Tb09.v4.0127	0	0	0	0	0	0	variant surface glycoprotein (VSG, pseudogene), putative,chrIX additional, unordered contigs
Tb09.v4.0128	0	0	0	0	0	0	variant surface glycoprotein (VSG, pseudogene), putative,variant surface glycoprotein, fragment,chrIX additional, unordered contigs
Tb09.v4.0129	0	0	0	0	0	0	variant surface glycoprotein (VSG, pseudogene), putative,chrIX additional, unordered contigs
Tb09.v4.0130	0	0	0	0	0	0	expression site-associated gene (ESAG, pseudogene), putative,expression site-associated gene 3 (ESAG3), fragment,chrIX additional, unordered contigs
Tb09.v4.0131	0	0	0	0	0	0	variant surface glycoprotein (VSG, pseudogene), putative,chrIX additional, unordered contigs
Tb09.v4.0132	0	0	0	0	0	0	expression site-associated gene (ESAG, pseudogene), putative,expression site-associated gene 2/3 (ESAG2/ESAG3), pseudogene,chrIX additional, unordered contigs
Tb09.v4.0133	0	0	0	0	0	0	variant surface glycoprotein (VSG, pseudogene), putative,chrIX additional, unordered contigs
Tb09.v4.0134	0	0	0	0	0	0	variant surface glycoprotein (VSG, pseudogene), putative,chrIX additional, unordered contigs
Tb09.v4.0135	0	0	0	0	0	0	variant surface glycoprotein (VSG, pseudogene), putative,chrIX additional, unordered contigs
Tb09.v4.0136	0	0	0	0	0	0	variant surface glycoprotein (VSG, atypical), putative,chrIX additional, unordered contigs
Tb09.v4.0137	0	0	0	0	0	0	variant surface glycoprotein (VSG, pseudogene), putative,variant surface glycoprotein, fragment,chrIX additional, unordered contigs
Tb09.v4.0138	0	0	0	0	0	0	variant surface glycoprotein (VSG, pseudogene), putative,chrIX additional, unordered contigs
Tb09.v4.0139	0	0	0	0	0	0	variant surface glycoprotein (VSG, pseudogene), putative,chrIX additional, unordered contigs
Tb09.v4.0140	0	0	0	0	0	0	expression site-associated gene 3 (ESAG3, pseudogene), putative,expression site-associated gene 3 (ESAG3), degenerate,chrIX additional, unordered contigs
Tb09.v4.0141	0	0	0	0	0	0	variant surface glycoprotein (VSG, pseudogene), putative,chrIX additional, unordered contigs
Tb09.v4.0142	0	0	0	0	0	0	variant surface glycoprotein,chrIX additional, unordered contigs
Tb09.v4.0143	0	0	0	0	0	0	variant surface glycoprotein (VSG, pseudogene), putative,chrIX additional, unordered contigs
Tb09.v4.0144	0	0	0	0	0	0	variant surface glycoprotein (VSG, pseudogene), putative,chrIX additional, unordered contigs
Tb09.v4.0145	0	0	0	0	0	0	variant surface glycoprotein (VSG, pseudogene), putative,chrIX additional, unordered contigs
Tb09.v4.0146	6	3	8	29	36	25	hypothetical protein,chrIX additional, unordered contigs
Tb09.v4.0147	5	3	11	32	37	27	hypothetical protein,chrIX additional, unordered contigs
Tb09.v4.0148	15	5	8	37	37	29	hypothetical protein,chrIX additional, unordered contigs
Tb09.v4.0149	8	3	9	28	41	25	hypothetical protein,chrIX additional, unordered contigs
Tb09.v4.0150	521	616	690	148	132	116	variant surface glycoprotein (VSG, pseudogene), putative,chrIX additional, unordered contigs
Tb09.v4.0151	79	42	49	34	21	45	hypothetical protein,chrIX additional, unordered contigs
Tb09.v4.0152	13	14	11	23	14	19	hypothetical protein,chrIX additional, unordered contigs
Tb09.v4.0153	0	0	0	0	0	0	hypothetical protein,chrIX additional, unordered contigs
Tb09.v4.0154	1	0	0	0	0	0	expression site-associated gene (ESAG, pseudogene), putative,expression site-associated gene 3 (ESAG3, pseudogene), putative,chrIX additional, unordered contigs
Tb09.v4.0155	0	0	0	0	0	0	variant surface glycoprotein (VSG, pseudogene), putative,variant surface glycoprotein,fragment,chrIX additional, unordered contigs
Tb09.v4.0156	0	0	0	0	0	0	variant surface glycoprotein (VSG, pseudogene), putative,chrIX additional, unordered contigs
Tb09.v4.0157	0	0	0	0	0	0	variant surface glycoprotein (VSG, pseudogene), putative,chrIX additional, unordered contigs
Tb09.v4.0158	0	0	0	0	0	0	variant surface glycoprotein (VSG, pseudogene), putative,chrIX additional, unordered contigs
Tb09.v4.0159	0	0	0	0	0	0	variant surface glycoprotein (VSG, pseudogene), putative,chrIX additional, unordered contigs
Tb09.v4.0160	0	0	0	0	0	0	expression site-associated gene 3 (ESAG3, pseudogene), putative,expression site-associated gene 3 (ESAG3), degenerate,chrIX additional, unordered contigs
Tb09.v4.0161	0	0	0	0	0	0	variant surface glycoprotein (VSG, pseudogene), putative,chrIX additional, unordered contigs
Tb09.v4.0162	0	0	0	0	0	0	variant surface glycoprotein (VSG, pseudogene), putative,chrIX additional, unordered contigs
Tb09.v4.0163	0	0	0	0	0	0	variant surface glycoprotein (VSG, pseudogene), putative,chrIX additional, unordered contigs
Tb09.v4.0164	0	0	0	0	0	0	variant surface glycoprotein (VSG, pseudogene), putative,variant surface glycoprotein, fragment,chrIX additional, unordered contigs
Tb09.v4.0165	0	0	0	0	0	0	variant surface glycoprotein (VSG, pseudogene), putative,chrIX additional, unordered contigs
Tb09.v4.0166	0	0	0	0	0	0	variant surface glycoprotein (VSG, atypical), putative,chrIX additional, unordered contigs
Tb09.v4.0167	0	0	0	0	0	0	hypothetical protein, pseudogene,chrIX additional, unordered contigs
Tb09.v4.0168	0	0	0	0	0	0	variant surface glycoprotein (VSG, pseudogene), putative,chrIX additional, unordered contigs
Tb09.v4.0169	0	0	0	0	0	0	variant surface glycoprotein (VSG, pseudogene), putative,chrIX additional, unordered contigs
Tb09.v4.0170	0	0	0	0	1	0	variant surface glycoprotein (VSG, pseudogene), putative,chrIX additional, unordered contigs
Tb09.v4.0171	1	0	0	0	0	0	variant surface glycoprotein (VSG, pseudogene), putative,chrIX additional, unordered contigs
Tb09.v4.0172	0	0	0	0	0	0	expression site-associated gene (ESAG, pseudogene), putative,expression site-associated gene 3 (ESAG3), pseudogene,chrIX additional, unordered contigs
Tb09.v4.0173	0	0	0	0	0	0	variant surface glycoprotein (VSG, pseudogene), putative,chrIX additional, unordered contigs
Tb09.v4.0174	0	0	0	0	0	0	variant surface glycoprotein (VSG, pseudogene), putative,chrIX additional, unordered contigs
Tb09.v4.0175	0	0	0	0	0	0	variant surface glycoprotein (VSG, pseudogene), putative,chrIX additional, unordered contigs
Tb09.v4.0176	0	0	0	0	0	0	variant surface glycoprotein (VSG, pseudogene), putative,variant surface glycoprotein, fragment,chrIX additional, unordered contigs
Tb09.v4.0177	0	0	0	0	0	0	variant surface glycoprotein (VSG), putative,chrIX additional, unordered contigs
Tb09.v4.0178	0	0	1	0	0	1	variant surface glycoprotein (VSG, pseudogene), putative,chrIX additional, unordered contigs
Tb09.v4.0179	0	0	0	0	0	0	variant surface glycoprotein (VSG, pseudogene), putative,chrIX additional, unordered contigs
Tb09.v4.0180	0	0	0	0	0	0	variant surface glycoprotein (VSG, pseudogene), putative,chrIX additional, unordered contigs
Tb09.v4.0181	0	0	0	0	0	0	expression site-associated gene 3 (ESAG3, pseudogene), putative,expression site-associated gene 3 (ESAG3), degenerate,chrIX additional, unordered contigs
Tb09.v4.0182	0	0	0	0	0	0	variant surface glycoprotein (VSG, pseudogene), putative,chrIX additional, unordered contigs
Tb09.v4.0183	0	0	0	0	0	0	variant surface glycoprotein (VSG, pseudogene), putative,chrIX additional, unordered contigs
Tb09.v4.0184	0	0	0	0	0	0	variant surface glycoprotein (VSG, pseudogene), putative,chrIX additional, unordered contigs
Tb09.v4.0185	0	0	0	0	0	0	variant surface glycoprotein (VSG), putative,chrIX additional, unordered contigs
Tb09.v4.0186	0	0	0	0	0	0	variant surface glycoprotein (VSG, pseudogene), putative,chrIX additional, unordered contigs
Tb09.v4.0187	0	0	0	0	0	0	variant surface glycoprotein (VSG, pseudogene), putative,chrIX additional, unordered contigs
Tb09.v4.0188	0	0	0	0	0	0	variant surface glycoprotein (VSG, pseudogene), putative,chrIX additional, unordered contigs
Tb09.v4.0189	0	0	0	0	0	0	variant surface glycoprotein (VSG, pseudogene), putative,chrIX additional, unordered contigs
Tb09.v4.0190	0	0	0	0	0	0	variant surface glycoprotein (VSG, pseudogene), putative,chrIX additional, unordered contigs
Tb09.v4.0191	0	0	0	0	0	0	variant surface glycoprotein (VSG), putative,chrIX additional, unordered contigs
Tb09.v4.0192	0	0	0	0	0	0	variant surface glycoprotein (VSG), putative,chrIX additional, unordered contigs
Tb09.v4.0193	0	0	0	0	0	0	variant surface glycoprotein (VSG, pseudogene), putative,chrIX additional, unordered contigs
Tb09.v4.0194	0	0	0	0	0	0	variant surface glycoprotein (VSG, pseudogene), putative,chrIX additional, unordered contigs
Tb09.v4.0195	0	0	0	0	0	0	variant surface glycoprotein (VSG, pseudogene), putative,chrIX additional, unordered contigs
Tb09.v4.0196	0	0	0	0	0	0	variant surface glycoprotein (VSG, pseudogene), putative,chrIX additional, unordered contigs
Tb09.v4.0197	0	0	0	0	0	0	variant surface glycoprotein (VSG, pseudogene), putative,chrIX additional, unordered contigs
Tb09.v4.0198	0	0	0	0	0	0	variant surface glycoprotein (VSG, pseudogene), putative,chrIX additional, unordered contigs
Tb09.v4.0199	0	0	0	0	0	0	variant surface glycoprotein (VSG, pseudogene), putative,chrIX additional, unordered contigs
Tb09.v4.0200	0	0	0	0	0	0	variant surface glycoprotein (VSG, pseudogene), putative,chrIX additional, unordered contigs
Tb09.v4.0201	2	6	3	4	1	2	expression site-associated gene 3 (ESAG3, pseudogene), putative,expression site-associated gene 3 (ESAG3), degenerate,chrIX additional, unordered contigs
Tb09.v4.0202	0	0	0	0	0	0	variant surface glycoprotein (VSG), putative,chrIX additional, unordered contigs
Tb09.v4.0203	0	0	0	0	0	0	variant surface glycoprotein (VSG, pseudogene), putative,chrIX additional, unordered contigs
Tb09.v4.0204	0	0	0	0	0	0	variant surface glycoprotein (VSG, pseudogene), putative,chrIX additional, unordered contigs
Tb09.v4.0205	0	0	0	0	0	0	variant surface glycoprotein (VSG, pseudogene), putative,chrIX additional, unordered contigs
Tb09.v4.0206	0	0	0	0	0	0	expression site-associated gene 3 (ESAG3, pseudogene), putative,expression site-associated gene 3 (ESAG3), degenerate,chrIX additional, unordered contigs
Tb09.v4.0207	0	0	0	0	0	0	variant surface glycoprotein (VSG, pseudogene), putative,chrIX additional, unordered contigs
Tb09.v4.0208	0	0	0	0	0	0	variant surface glycoprotein (VSG, pseudogene), putative,chrIX additional, unordered contigs
Tb09.v4.0209	0	0	0	0	0	0	UDP-Gal or UDP-GlcNAc-dependent glycosyltransferase (pseudogene), putative,chrIX additional, unordered contigs
Tb10.v4.0058	0	0	0	0	0	0	variant surface glycoprotein (VSG), putative,chrX additional, unordered contig
Tb10.v4.0059	1	0	0	0	0	0	UDP-Gal or UDP-GlcNAc-dependent glycosyltransferase (pseudogene), putative,chrX additional, unordered contig
Tb10.v4.0060	0	0	0	0	0	0	variant surface glycoprotein (VSG, pseudogene), putative /product=,chrX additional, unordered contigs
Tb10.v4.0061	0	0	0	0	0	0	variant surface glycoprotein (VSG, pseudogene), putative /product=,chrX additional, unordered contigs
Tb10.v4.0062	0	0	0	0	0	0	variant surface glycoprotein (VSG, pseudogene), putative /product=,chrX additional, unordered contigs
Tb10.v4.0053	72	552	27	23	31	18	hypothetical protein,chrX additional, unordered contigs
Tb10.v4.0054	0	0	0	0	0	0	variant surface glycoprotein (VSG), putative,chrX additional, unordered contig
Tb10.v4.0055	0	0	0	0	0	0	variant surface glycoprotein (VSG, pseudogene), putative,variant surface glycoprotein (VSG, pseudogene), fragment,chrX additional, unordered contig
Tb10.v4.0056	0	0	0	0	0	0	variant surface glycoprotein (VSG), putative,chrX additional, unordered contig
Tb10.v4.0057	0	0	0	0	0	0	expression site-associated gene (ESAG, pseudogene), putative,expression site-associated gene 3 (ESAG3), degenerate,chrX additional, unordered contig
Tb10.v4.0063	0	0	0	0	0	0	variant surface glycoprotein (VSG, pseudogene), putative,chrX additional, unordered contig
Tb10.v4.0064	0	0	0	0	0	0	variant surface glycoprotein (VSG, pseudogene), putative /product=,chrX additional, unordered contigs
Tb10.v4.0065	0	0	0	0	0	0	variant surface glycoprotein (VSG), putative,chrX additional, unordered contig
Tb10.v4.0066	0	0	0	0	0	0	expression site-associated gene (ESAG, pseudogene), putative,expression site-associated gene 3 (ESAG3, pseudogene), putative,chrX additional, unordered contig
Tb10.v4.0067	0	0	0	0	0	0	variant surface glycoprotein (VSG, pseudogene), putative /product=,chrX additional, unordered contigs
Tb10.v4.0068	0	0	0	0	0	0	variant surface glycoprotein (VSG, pseudogene), putative /product=,chrX additional, unordered contigs
Tb10.v4.0069	0	0	0	0	0	0	variant surface glycoprotein (VSG, pseudogene), putative,variant surface glycoprotein (VSG, pseudogene), fragment,chrX additional, unordered contig
Tb10.v4.0070	0	0	0	0	0	0	variant surface glycoprotein (VSG), putative,chrX additional, unordered contig
Tb10.v4.0071	0	0	0	0	0	0	variant surface glycoprotein (VSG, pseudogene), putative /product=,chrX additional, unordered contigs
Tb10.v4.0072	0	0	0	0	0	0	variant surface glycoprotein (VSG, pseudogene), putative /product=,chrX additional, unordered contigs
Tb10.v4.0073	0	0	0	0	0	0	variant surface glycoprotein (VSG, pseudogene), putative,chrX additional, unordered contig
Tb10.v4.0074	0	0	0	0	0	0	expression site-associated gene (ESAG, pseudogene), putative,expression site-associated gene 3 (ESAG3, pseudogene), fragment,chrX additional, unordered contig
Tb10.v4.0075	0	0	0	0	0	0	variant surface glycoprotein (VSG, pseudogene), putative /product=,chrX additional, unordered contigs
Tb10.v4.0076	0	0	0	0	0	0	variant surface glycoprotein (VSG, pseudogene), putative,chrX additional, unordered contig
Tb10.v4.0077	0	0	0	0	0	0	variant surface glycoprotein (VSG, pseudogene), putative,chrX additional, unordered contig
Tb10.v4.0078	0	0	0	0	0	0	hypothetical protein,chrX additional, unordered contig
Tb10.v4.0079	0	0	0	0	0	0	variant surface glycoprotein (VSG, pseudogene), putative,chrX additional, unordered contig
Tb10.v4.0080	0	0	0	0	0	0	variant surface glycoprotein (VSG, pseudogene), putative,chrX additional, unordered contig
Tb10.v4.0081	0	0	0	0	0	0	variant surface glycoprotein (VSG, pseudogene), putative,chrX additional, unordered contig
Tb10.v4.0082	0	0	0	0	0	0	hypothetical protein,chrX additional, unordered contig
Tb10.v4.0083	0	0	0	0	0	0	variant surface glycoprotein (VSG, pseudogene), putative,variant surface glycoprotein (VSG, pseudogene), fragment,chrX additional, unordered contig
Tb10.v4.0130	0	0	0	0	0	0	hypothetical protein,chrX additional, unordered contig
Tb10.v4.0084	0	0	0	0	0	0	variant surface glycoprotein (VSG, pseudogene), putative,chrX additional, unordered contig
Tb10.v4.0085	0	0	0	0	0	0	variant surface glycoprotein (VSG, pseudogene), putative,chrX additional, unordered contig
Tb10.v4.0086	0	0	0	0	0	0	variant surface glycoprotein (VSG, pseudogene), putative /product=,chrX additional, unordered contigs
Tb10.v4.0087	0	0	0	0	0	0	variant surface glycoprotein (VSG, pseudogene), putative,chrX additional, unordered contig
Tb10.v4.0088	0	0	0	0	0	0	variant surface glycoprotein (VSG), putative,chrX additional, unordered contig
Tb10.v4.0089	0	0	0	0	0	0	variant surface glycoprotein (VSG), putative,chrX additional, unordered contig
Tb10.v4.0090	0	0	0	0	0	0	expression site-associated gene (ESAG, pseudogene), putative,expression site-associated gene 3 (ESAG3, pseudogene), degenerate,chrX additional, unordered contig
Tb10.v4.0091	0	0	0	0	0	0	variant surface glycoprotein (VSG, pseudogene), putative,chrX additional, unordered contig
Tb10.v4.0092	0	0	0	0	0	0	variant surface glycoprotein (VSG, pseudogene), putative,chrX additional, unordered contig
Tb10.v4.0093	0	0	0	0	0	0	variant surface glycoprotein (VSG, pseudogene), putative,chrX additional, unordered contig
Tb10.v4.0094	0	0	0	0	0	0	variant surface glycoprotein (VSG, pseudogene), putative /product=,chrX additional, unordered contigs
Tb10.v4.0095	0	0	1	0	0	1	variant surface glycoprotein (VSG), putative,chrX additional, unordered contig
Tb10.v4.0096	0	0	0	0	0	0	variant surface glycoprotein (VSG), putative,chrX additional, unordered contig
Tb10.v4.0097	0	0	0	0	0	0	variant surface glycoprotein (VSG, pseudogene), putative /product=,chrX additional, unordered contigs
Tb10.v4.0098	0	0	0	0	0	0	variant surface glycoprotein (VSG, pseudogene), putative /product=,chrX additional, unordered contigs
Tb10.v4.0099	0	2	0	0	0	0	hypothetical protein,chrX additional, unordered contig
Tb10.v4.0100	0	0	0	0	0	0	variant surface glycoprotein (VSG), putative,chrX additional, unordered contig
Tb10.v4.0101	0	0	0	0	0	0	expression site-associated gene (ESAG, pseudogene), putative,expression site-associated gene (ESAG, pseudogene), fragment,chrX additional, unordered contig
Tb10.v4.0102	0	0	0	0	0	0	variant surface glycoprotein (VSG, pseudogene), putative /product=,chrX additional, unordered contigs
Tb10.v4.0103	0	0	0	0	0	0	UDP-Gal or UDP-GlcNAc-dependent glycosyltransferase (pseudogene), putative,chrX additional, unordered contig
Tb10.v4.0104	0	0	0	0	0	0	variant surface glycoprotein (VSG, pseudogene), putative /product=,chrX additional, unordered contigs
Tb10.v4.0105	0	0	0	0	0	0	variant surface glycoprotein (VSG, pseudogene), putative,chrX additional, unordered contig
Tb10.v4.0106	0	0	0	0	0	0	hypothetical protein, conserved (pseudogene),chrX additional, unordered contig
Tb10.v4.0107	0	0	0	0	0	0	variant surface glycoprotein (VSG, atypical), putative,chrX additional, unordered contig
Tb10.v4.0108	0	0	0	0	0	0	variant surface glycoprotein (VSG, pseudogene), putative,chrX additional, unordered contig
Tb10.v4.0109	0	0	0	0	0	0	variant surface glycoprotein (VSG, pseudogene), putative,chrX additional, unordered contig
Tb10.v4.0110	0	0	0	0	0	0	variant surface glycoprotein (VSG, pseudogene), putative,chrX additional, unordered contig,variant surface glycoprotein (VSG), point mutated ingi-disrupted fragment (VSG.10.0.000763_5B)
Tb10.v4.0111	0	0	0	0	0	0	variant surface glycoprotein (VSG, pseudogene), putative,chrX additional, unordered contig
Tb10.v4.0112	0	0	0	0	0	0	variant surface glycoprotein (VSG, pseudogene), putative,chrX additional, unordered contig,variant surface glycoprotein (VSG), point mutated and frameshifted pseudogene
Tb10.v4.0113	0	0	0	0	0	0	variant surface glycoprotein (VSG, pseudogene), putative,chrX additional, unordered contig,variant surface glycoprotein (VSG), degenerate and franeshifted pseudogene
Tb10.v4.0114	0	0	0	0	0	0	variant surface glycoprotein (VSG, pseudogene), putative,chrX additional, unordered contig,variant surface glycoprotein (VSG), frameshifted and degenerate pseudogene
Tb10.v4.0115	0	0	0	0	0	0	variant surface glycoprotein (VSG, pseudogene), putative,variant surface glycoprotein (VSG), fragment,chrX additional, unordered contig
Tb10.v4.0116	0	0	0	0	0	0	variant surface glycoprotein (VSG, pseudogene), putative,chrX additional, unordered contig,variant surface glycoprotein (VSG), framesghifted and point mutated pseudogene
Tb10.v4.0117	0	0	0	0	0	0	variant surface glycoprotein (VSG), putative,chrX additional, unordered contig
Tb10.v4.0118	0	0	0	0	0	0	variant surface glycoprotein (VSG, pseudogene), putative,chrX additional, unordered contig
Tb10.v4.0119	0	0	0	0	0	0	variant surface glycoprotein (VSG, pseudogene), putative,chrX additional, unordered contig
Tb10.v4.0120	0	0	0	0	0	0	variant surface glycoprotein (VSG, pseudogene), putative,chrX additional, unordered contig
Tb10.v4.0121	0	0	0	0	0	0	variant surface glycoprotein (VSG, pseudogene), putative,chrX additional, unordered contig
Tb10.v4.0122	0	0	0	0	0	0	variant surface glycoprotein (VSG, atypical), putative,chrX additional, unordered contig
Tb10.v4.0123	0	0	0	0	0	0	variant surface glycoprotein (VSG, pseudogene), putative,chrX additional, unordered contig
Tb10.v4.0124	0	0	0	0	0	0	variant surface glycoprotein (VSG, pseudogene), putative,chrX additional, unordered contig,variant surface glycoprotein (VSG), degenerate pseudogene
Tb10.v4.0125	0	0	0	0	0	0	variant surface glycoprotein (VSG, pseudogene), putative,variant surface glycoprotein (VSG, pseudogene), fragment,chrX additional, unordered contig
Tb10.v4.0126	0	0	0	0	0	0	variant surface glycoprotein (VSG, pseudogene), putative /product=,chrX additional, unordered contigs
Tb10.v4.0127	0	0	0	0	0	0	variant surface glycoprotein (VSG, pseudogene), putative /product=,chrX additional, unordered contigs
Tb10.v4.0128	0	0	0	0	0	0	hypothetical protein,chrX additional, unordered contig
Tb10.v4.0129	0	0	0	0	0	0	variant surface glycoprotein (VSG, pseudogene), putative,variant surface glycoprotein (VSG, pseudogene), fragment,chrX additional, unordered contig
Tb10.v4.0131	0	0	0	0	0	0	hypothetical protein,chrX additional, unordered contig
Tb10.v4.0132	0	0	0	0	0	0	variant surface glycoprotein (VSG), putative,chrX additional, unordered contig
Tb10.v4.0133	0	0	0	0	0	0	variant surface glycoprotein (VSG, pseudogene), putative /product=,chrX additional, unordered contigs
Tb10.v4.0134	1	0	0	0	0	0	variant surface glycoprotein (VSG), putative,chrX additional, unordered contig
Tb10.v4.0135	0	0	0	0	0	0	variant surface glycoprotein (VSG), putative,chrX additional, unordered contig
Tb10.v4.0136	0	0	0	0	0	0	variant surface glycoprotein (VSG, pseudogene), putative /product=,chrX additional, unordered contigs
Tb10.v4.0137	0	0	0	0	0	0	expression site-associated gene (ESAG, pseudogene), putative,expression site-associated gene 3 (ESAG3), degenerate,chrX additional, unordered contig
Tb10.v4.0138	0	0	0	0	0	0	expression site-associated gene (ESAG, pseudogene), putative,expression site-associated gene 3 (ESAG3), degenerate,chrX additional, unordered contig
Tb10.v4.0139	0	0	0	0	0	0	variant surface glycoprotein (VSG), putative,chrX additional, unordered contig
Tb10.v4.0140	0	0	0	0	0	0	variant surface glycoprotein (VSG, pseudogene), putative,variant surface glycoprotein (VSG, pseudogene), fragment,chrX additional, unordered contig
Tb10.v4.0141	0	0	0	0	0	0	expression site-associated gene (ESAG, pseudogene), putative,expression site-associated gene 3 (ESAG3), degenerate,chrX additional, unordered contig
Tb10.v4.0142	0	0	0	0	0	0	variant surface glycoprotein (VSG), putative,chrX additional, unordered contig
Tb10.v4.0143	0	0	0	0	0	0	variant surface glycoprotein (VSG, pseudogene), putative,chrX additional, unordered contig
Tb10.v4.0160	0	0	0	0	0	0	variant surface glycoprotein (VSG, pseudogene), putative,chrX additional, unordered contig
Tb10.v4.0161	0	0	1	0	0	0	variant surface glycoprotein (VSG, pseudogene), putative,chrX additional, unordered contig,variant surface glycoprotein (VSG), point mutated pseudogene
Tb10.v4.0162	0	0	0	0	0	0	variant surface glycoprotein (VSG, pseudogene), putative,chrX additional, unordered contig,variant surface glycoprotein (VSG), frameshifted and degenerate pseudogene (VSG.10.0.003643_3)
Tb10.v4.0163	0	0	0	0	0	0	variant surface glycoprotein (VSG), putative,chrX additional, unordered contig
Tb10.v4.0164	0	0	0	0	0	0	variant surface glycoprotein (VSG, pseudogene), putative,chrX additional, unordered contig
Tb10.v4.0165	0	0	0	0	0	0	variant surface glycoprotein (VSG, pseudogene), putative,chrX additional, unordered contig
Tb10.v4.0166	0	0	0	0	0	0	variant surface glycoprotein (VSG, pseudogene), putative,chrX additional, unordered contig,variant surface glycoprotein (VSG), frameshifted and degenerate pseudogene
Tb10.v4.0167	0	0	0	0	0	0	variant surface glycoprotein (VSG, pseudogene), putative,chrX additional, unordered contig,variant surface glycoprotein (VSG), degenerate and frameshifted pseudogene
Tb10.v4.0168	1	0	0	0	0	0	variant surface glycoprotein (VSG, pseudogene), putative,chrX additional, unordered contig,variant surface glycoprotein (VSG), frameshifted pseudogene
Tb10.v4.0169	0	0	1	0	0	0	variant surface glycoprotein (VSG, pseudogene), putative,chrX additional, unordered contig,variant surface glycoprotein (VSG), frameshifted and degenerate pseudogene
Tb10.v4.0170	0	0	0	0	0	0	variant surface glycoprotein (VSG, pseudogene), putative,variant surface glycoprotein (VSG), point mutated fragment,chrX additional, unordered contig
Tb10.v4.0171	0	0	0	0	0	0	variant surface glycoprotein (VSG, pseudogene), putative,variant surface glycoprotein (VSG), fragment,chrX additional, unordered contig
Tb10.v4.0172	0	0	0	0	0	0	variant surface glycoprotein (VSG, pseudogene), putative,chrX additional, unordered contig,variant surface glycoprotein (VSG), point mutated pseudogene
Tb10.v4.0173	0	0	0	0	0	0	variant surface glycoprotein (VSG, pseudogene), putative,chrX additional, unordered contig,variant surface glycoprotein (VSG), degenerate and frameshifted pseudogene
Tb10.v4.0174	0	0	0	0	0	0	variant surface glycoprotein (VSG, pseudogene), putative,variant surface glycoprotein (VSG), degenerate fragment,chrX additional, unordered contig
Tb10.v4.0175	0	0	0	0	0	0	variant surface glycoprotein (VSG, pseudogene), putative,chrX additional, unordered contig,variant surface glycoprotein (VSG), degenerate and frameshifted pseudogene
Tb10.v4.0176	0	0	0	0	0	0	variant surface glycoprotein (VSG, pseudogene), putative,chrX additional, unordered contig,variant surface glycoprotein (VSG), degenerate and frameshifted pseudogene
Tb10.v4.0177	0	0	0	0	0	0	variant surface glycoprotein (VSG, pseudogene), putative,variant surface glycoprotein (point mutated fragment,chrX additional, unordered contig
Tb10.v4.0178	0	0	0	0	0	0	variant surface glycoprotein (VSG, atypical), putative,chrX additional, unordered contig
Tb10.v4.0179	0	0	0	0	0	0	variant surface glycoprotein (VSG, pseudogene), putative,chrX additional, unordered contig,variant surface glycoprotein (VSG), degenerate pseudogene
Tb10.v4.0180	0	0	0	0	0	0	variant surface glycoprotein (VSG, pseudogene), putative,chrX additional, unordered contig,variant surface glycoprotein (VSG), degenerate and frameshifted pseudogene
Tb10.v4.0181	0	0	0	0	0	0	expression site-associated gene (ESAG, pseudogene), putative,expression site-associated gene 3 (ESAG3, pseudogene), putative,chrX additional, unordered contig
Tb10.v4.0182	0	0	0	0	0	0	variant surface glycoprotein (VSG, pseudogene), putative,chrX additional, unordered contig,variant surface glycoprotein (VSG), degenerate pseudogene
Tb10.v4.0183	0	0	0	0	0	0	variant surface glycoprotein (VSG, pseudogene), putative,chrX additional, unordered contig,variant surface glycoprotein (VSG), degenerate and frameshifted pseudogene
Tb10.v4.0184	0	0	0	0	0	0	variant surface glycoprotein (VSG, pseudogene), putative,chrX additional, unordered contig,variant surface glycoprotein (VSG), degenerate and frameshifted pseudogene
Tb10.v4.0185	0	0	0	0	0	0	variant surface glycoprotein (VSG, pseudogene), putative,chrX additional, unordered contig
Tb10.v4.0186	0	0	0	0	0	0	variant surface glycoprotein (VSG, pseudogene), putative,chrX additional, unordered contig,variant surface glycoprotein (VSG), frameshifted pseudogene
Tb10.v4.0187	0	0	0	0	0	0	variant surface glycoprotein (VSG, pseudogene), putative,chrX additional, unordered contig,variant surface glycoprotein (VSG) frameshifted pseudogene
Tb10.v4.0188	0	0	0	0	0	0	hypothetical protein,chrX additional, unordered contig
Tb10.v4.0189	0	0	0	0	0	0	variant surface glycoprotein (VSG, atypical), putative,chrX additional, unordered contig
Tb10.v4.0190	0	0	0	0	0	0	variant surface glycoprotein (VSG, pseudogene), putative,chrX additional, unordered contig,variant surface glycoprotein (VSG), degenerate and frameshifted pseudogene
Tb10.v4.0191	0	0	0	0	0	0	variant surface glycoprotein (VSG, pseudogene), putative,chrX additional, unordered contig,variant surface glycoprotein (VSG), frameshifted and point mutated pseudogene
Tb10.v4.0192	0	0	0	0	0	0	variant surface glycoprotein (VSG, pseudogene), putative,chrX additional, unordered contig,variant surface glycoprotein (VSG), frameshifted and degenerate pseudogene
Tb10.v4.0193	0	0	0	0	0	0	variant surface glycoprotein (VSG, pseudogene), putative,chrX additional, unordered contig,variant surface glycoprotein (VSG), point mutated pseudogene
Tb10.v4.0144	0	0	0	0	0	0	variant surface gycoporotein (VSG, pseudogene), putative,chrX additional, unordered contig,variant surface glycoprotein (VSG), degenerate fragment
Tb10.v4.0145	0	0	0	0	0	0	variant surface glycoprotein (VSG, atypical), putative,chrX additional, unordered contig
Tb10.v4.0146	0	0	0	0	0	0	variant surface glycoprotein (VSG, pseudogene), putative,chrX additional, unordered contig,variant surface glycoprotein (VSG), frameshifted and point mutated pseudogene
Tb10.v4.0147	0	0	0	0	0	0	variant surface glycoprotein (VSG, pseudogene), putative,chrX additional, unordered contig
Tb10.v4.0148	0	0	0	0	0	0	variant surface glycoprotein (VSG, pseudogene), putative,chrX additional, unordered contig,variant surface glycoprotein (VSG), frameshifted and degenerate pseudogene
Tb10.v4.0149	0	0	0	0	0	0	variant surface glycoprotein (VSG, pseudogene), putative,chrX additional, unordered contig,variant surface glycoprotein (VSG), degenerated and frameshifted pseudogene
Tb10.v4.0150	0	0	0	0	0	0	variant surface glycoprotein (VSG, pseudogene), putative,chrX additional, unordered contig
Tb10.v4.0151	0	0	0	0	0	0	variant surface glycoprotein (VSG, pseudogene), putative,chrX additional, unordered contig,variant surface glycoprotein (VSG), degenerate and frameshifted pseudogene
Tb10.v4.0152	0	0	0	0	0	0	variant surface glycoprotein (VSG, atypical), putative,chrX additional, unordered contig
Tb10.v4.0153	0	0	0	0	0	0	variant surface glycoprotein (VSG, pseudogene), putative,chrX additional, unordered contig
Tb10.v4.0154	0	0	0	0	0	0	variant surface glycoprotein (VSG, pseudogene), putative,chrX additional, unordered contig
Tb10.v4.0155	0	0	0	0	0	0	variant surface glycoprotein (VSG, pseudogene), putative,chrX additional, unordered contig
Tb10.v4.0156	0	0	0	0	0	0	variant surface glycoprotein (VSG, pseudogene), putative,chrX additional, unordered contig,variant surface glycoprotein (VSG), fragment
Tb10.v4.0157	0	0	0	0	0	0	variant surface glycoprotein (VSG, pseudogene), putative,chrX additional, unordered contig,variant surface glycoprotein (VSG), frameshifted and point mutated pseudogene
Tb10.v4.0158	0	0	1	0	0	2	variant surface glycoprotein (VSG, pseudogene), putative,variant surface glycoprotein (pseudogene), fragment,chrX additional, unordered contig
Tb10.v4.0159	1	2	5	1	1	1	variant surface glycoprotein (VSG), putative,chrX additional, unordered contig
Tb10.v4.0222	0	0	0	0	0	0	variant surface glycoprotein (VSG, pseudogene), putative /product=,chrX additional, unordered contigs
Tb10.v4.0223	0	0	0	0	0	0	variant surface glycoprotein (VSG, pseudogene), putative /product=,chrX additional, unordered contigs
Tb10.v4.0224	0	0	0	0	0	0	expression site-associated gene (ESAG, pseudogene), putative,expression site-associated gene 3 (ESAG3), degenerate,chrX additional, unordered contig
Tb10.v4.0225	0	0	0	0	0	0	variant surface glycoprotein (VSG, pseudogene), putative /product=,chrX additional, unordered contigs
Tb10.v4.0226	0	0	0	0	0	0	variant surface glycoprotein (VSG, pseudogene), putative /product=,chrX additional, unordered contigs
Tb10.v4.0227	0	0	0	0	0	0	variant surface glycoprotein (VSG, pseudogene), putative,chrX additional, unordered contig
Tb10.v4.0194	0	0	0	0	0	0	hypothetical protein,chrX additional, unordered contig
Tb10.v4.0195	0	0	0	0	0	0	hypothetical protein,chrX additional, unordered contig
Tb10.v4.0196	0	0	0	0	0	0	hypothetical protein,chrX additional, unordered contig
Tb10.v4.0197	0	0	0	0	0	0	UDP-Gal or UDP-GlcNAc-dependent glycosyltransferase (pseudogene), putative,chrX additional, unordered contig
Tb10.v4.0198	0	0	0	0	0	0	variant surface glycoprotein (VSG, pseudogene), putative /product=,chrX additional, unordered contigs
Tb10.v4.0199	0	0	0	0	0	0	variant surface glycoprotein (VSG, pseudogene), putative,variant surface glycoprotein (VSG, pseudogene), fragment,chrX additional, unordered contig
Tb10.v4.0200	0	0	0	0	0	0	variant surface glycoprotein (VSG), putative,chrX additional, unordered contig
Tb10.v4.0201	0	0	0	0	0	0	variant surface glycoprotein (VSG, pseudogene), putative,variant surface glycoprotein (VSG, pseudogene), fragment,chrX additional, unordered contig
Tb10.v4.0202	0	0	0	0	0	0	variant surface glycoprotein (VSG, pseudogene), putative /product=,chrX additional, unordered contigs
Tb10.v4.0203	0	0	0	0	0	0	variant surface glycoprotein (VSG, pseudogene), putative,chrX additional, unordered contig
Tb10.v4.0204	0	0	0	0	0	0	variant surface glycoprotein (VSG, pseudogene), putative /product=,chrX additional, unordered contigs
Tb10.v4.0205	0	0	0	0	0	0	variant surface glycoprotein (VSG, pseudogene), putative,variant surface glycoprotein (VSG, pseudogene), fragment,chrX additional, unordered contig
Tb10.v4.0206	0	0	0	0	0	0	variant surface glycoprotein (VSG, pseudogene), putative,chrX additional, unordered contig
Tb10.v4.0207	0	0	0	0	0	0	variant surface glycoprotein (VSG, pseudogene), putative,chrX additional, unordered contig
Tb10.v4.0208	0	0	0	0	0	0	variant surface glycoprotein (VSG, pseudogene), putative /product=,chrX additional, unordered contigs
Tb10.v4.0209	0	0	0	0	0	0	variant surface glycoprotein (VSG), putative,chrX additional, unordered contig
Tb10.v4.0210	0	0	0	0	0	0	variant surface glycoprotein (VSG, pseudogene), putative /product=,chrX additional, unordered contigs
Tb10.v4.0211	1	0	0	0	0	0	variant surface glycoprotein (VSG), putative,chrX additional, unordered contig
Tb10.v4.0212	0	0	0	0	0	0	variant surface glycoprotein (VSG, pseudogene), putative,chrX additional, unordered contig
Tb10.v4.0213	0	0	0	0	0	0	expression site-associated gene (ESAG), putative,expression site-associated protein 1 (ESAG1), putative,chrX additional, unordered contig
Tb10.v4.0214	0	0	0	0	0	0	expression site-associated gene (ESAG, pseudogene), putative,expression site-associated gene 9 (ESAG9 pseudogene), putative,chrX additional, unordered contig
Tb10.v4.0215	20	10	28	6	8	6	hypothetical protein,chrX additional, unordered contig
Tb10.v4.0216	0	0	0	0	0	0	variant surface glycoprotein (VSG, pseudogene), putative,chrX additional, unordered contig
Tb10.v4.0217	0	0	0	0	0	0	hypothetical protein,chrX additional, unordered contig
Tb10.v4.0218	10	10	18	7	6	4	expression site-associated gene (ESAG) protein, putative,expression site-associated gene 3 (ESAG3) protein, putative,chrX additional, unordered contigs
Tb10.v4.0219	0	0	0	0	0	0	retrotransposon hot spot protein (RHS, pseudogene), putative,retrotransposon hot spot protein (RHS, pseudogene), fragment,chrX additional, unordered contigs
Tb10.v4.0220	66	16	69	60	73	62	retrotransposon hot spot protein (RHS, pseudogene), putative,retrotransposon hot spot protein (RHS, pseudogene), fragment,chrX additional, unordered contigs
Tb10.v4.0221	3	2	2	5	8	5	hypothetical protein,chrX additional, unordered contigs
Tb10.v4.0228	0	0	0	0	0	0	variant surface glycoprotein (VSG, pseudogene), putative,chrX additional, unordered contigs
Tb10.v4.0229	0	0	0	0	0	0	variant surface glycoprotein (VSG, pseudogene), putative,chrX additional, unordered contigs
Tb10.v4.0230	0	0	0	0	0	0	variant surface glycoprotein (VSG, pseudogene), putative,variant surface glycoprotein (VSG, pseudogene), fragment,chrX additional, unordered contig
Tb10.v4.0231	0	0	1	0	0	0	variant surface glycoprotein (VSG, pseudogene), putative,chrX additional, unordered contigs
Tb10.v4.0232	0	0	0	0	0	0	variant surface glycoprotein (VSG, pseudogene), putative /product=,chrX additional, unordered contigs
Tb10.v4.0233	0	0	0	0	0	0	variant surface glycoprotein (VSG, pseudogene), putative /product=,chrX additional, unordered contigs
Tb10.v4.0234	0	0	0	0	0	0	expression site-associated gene (ESAG, pseudogene), putative,expression site-associated gene 3 (ESAG3, pseudogene), putative,chrX additional, unordered contig
Tb10.v4.0235	0	0	0	0	0	0	variant surface glycoprotein (VSG, pseudogene), putative /product=,chrX additional, unordered contigs
Tb10.v4.0236	0	0	0	0	0	0	variant surface glycoprotein (VSG, pseudogene), putative /product=,chrX additional, unordered contigs
Tb10.v4.0237	0	0	0	0	0	0	variant surface glycoprotein (VSG, pseudogene), putative /product=,chrX additional, unordered contigs
Tb10.v4.0238	0	0	0	0	0	0	variant surface glycoprotein (VSG, pseudogene), putative,variant surface glycoprotein (VSG, pseudogene), fragment,chrX additional, unordered contig
Tb10.v4.0239	0	0	0	0	0	0	variant surface glycoprotein (VSG, pseudogene), putative /product=,chrX additional, unordered contigs
Tb10.v4.0240	0	0	0	0	0	0	variant surface glycoprotein (VSG, pseudogene), putative /product=,chrX additional, unordered contigs
Tb10.v4.0241	0	0	0	0	0	0	variant surface glycoprotein (VSG, pseudogene), putative,variant surface glycoprotein (VSG, pseudogene),fragment,chrX additional, unordered contig
Tb10.v4.0242	0	0	0	0	0	0	variant surface glycoprotein (VSG, pseudogene), putative,chrX additional, unordered contig
Tb10.v4.0243	0	0	0	0	0	0	variant surface glycoprotein (VSG, pseudogene), putative,variant surface glycoprotein (VSG, pseudogene), fragment,chrX additional, unordered contig
Tb10.v4.0244	0	0	0	0	0	0	UDP-Gal or UDP-GlcNAc-dependent glycosyltransferase (pseudogene), putative,chrX additional, unordered contig
Tb10.v4.0245	0	3	0	1	1	1	hypothetical protein,chrX additional, unordered contigs
Tb10.v4.0246	24	8	24	11	8	8	hypothetical protein,chrX additional, unordered contigs
Tb10.v4.0247	61	14	42	35	37	38	s-adenosyl-L-methionine-c-24-delta-sterol-methy lt ransferase a, putative,chrX additional, unordered contigs
Tb10.v4.0248	9	9	13	22	21	21	hypothetical protein,chrX additional, unordered contigs
Tb10.v4.0249	6	2	11	1	2	2	hypothetical protein,chrX additional, unordered contigs
Tb10.v4.0250	0	0	0	0	0	0	variant surface glycoprotein (VSG, pseudogene), putative,chrX additional, unordered contigs
Tb10.v4.0251	0	0	0	0	0	0	variant surface glycoprotein (VSG, pseudogene), putative,chrX additional, unordered contig
Tb10.v4.0252	0	0	0	0	0	0	variant surface glycoprotein (VSG, pseudogene), putative,chrX additional, unordered contig
Tb10.v4.0253	0	0	0	0	0	0	variant surface glycoprotein (VSG, pseudogene), putative,chrX additional, unordered contig
Tb10.v4.0254	0	0	0	0	0	0	variant surface glycoprotein (VSG, pseudogene), putative,chrX additional, unordered contig
Tb10.v4.0255	0	0	0	0	0	0	expression site-associated gene (ESAG, pseudogene), putative,expression site-associated gene 3 (ESAG3, pseudogene), putative,chrX additional, unordered contig
Tb10.v4.0256	0	0	0	0	0	0	variant surface glycoprotein (VSG, pseudogene), putative,chrX additional, unordered contig
Tb10.v4.0257	0	0	0	0	0	0	variant surface glycoprotein (VSG), putative,chrX additional, unordered contig
Tb10.v4.0258	0	0	0	0	0	0	hypothetical protein,chrX additional, unordered contig
Tb10.v4.0259	0	0	0	0	0	0	hypothetical protein,chrX additional, unordered contig
Tb10.v4.0260	0	0	0	0	0	0	variant surface glycoprotein (VSG, pseudogene), putative,chrX additional, unordered contig
Tb10.v4.0261	0	0	0	0	0	0	variant surface glycoprotein (VSG, pseudogene), putative,variant surface glycoprotein (VSG, pseudogene), fragment,chrX additional, unordered contig
Tb10.v4.0262	0	0	0	0	0	0	variant surface glycoprotein (VSG, pseudogene), putative,variant surface glycoprotein (VSG, pseudogene), fragment,chrX additional, unordered contig
Tb10.v4.0263	0	0	0	0	0	0	variant surface glycoprotein (VSG), putative,chrX additional, unordered contig
Tb10.v4.0264	1	0	0	0	0	0	variant surface glycoprotein (VSG, pseudogene), putative,chrX additional, unordered contig
Tb11.0040	0	0	0	0	0	0	variant surface glycoprotein (VSG, pseudogene), putative,chrXI additional, unordered contigs
Tb11.0050	0	0	0	0	0	0	retrotransposon hot spot protein (RHS, pseudogene), putative,retrotransposon hot spot protein 1 (RHS1, pseudogene), putative,chrXI additional, unordered contigs
Tb11.0060	0	0	0	0	0	0	hypothetical protein,chrXI additional, unordered contigs
Tb11.0070	0	0	0	0	0	0	hypothetical protein,chrXI additional, unordered contigs
Tb11.0080	0	0	0	0	0	0	hypothetical protein,chrXI additional, unordered contigs
Tb11.0430	0	0	0	0	0	0	hypothetical protein,chrXI additional, unordered contigs
Tb11.0440	0	0	0	0	0	0	hypothetical protein,chrXI additional, unordered contigs
Tb11.0450	0	0	0	0	0	0	hypothetical protein,chrXI additional, unordered contigs
Tb11.0460	0	0	0	0	0	0	hypothetical protein,chrXI additional, unordered contigs
Tb11.0470	0	0	0	0	0	0	hypothetical protein,chrXI additional, unordered contigs
Tb11.0480	0	0	0	0	0	0	hypothetical protein,chrXI additional, unordered contigs
Tb11.0290	143	163	116	217	163	219	40S ribosomal protein S14, putative,chrXI additional, unordered contigs (RPS14)
Tb11.0300	15	32	12	20	21	20	hypothetical protein,chrXI additional, unordered contigs
Tb11.0310	29	7	18	34	25	28	hypothetical protein,chrXI additional, unordered contigs
Tb11.0320	8	0	7	3	4	3	hypothetical protein,chrXI additional, unordered contigs
Tb11.0330	587	1772	654	726	719	641	hypothetical protein,chrXI additional, unordered contigs
Tb11.0340	18	7	19	22	18	18	hypothetical protein,chrXI additional, unordered contigs
Tb11.0350	23	18	15	24	18	22	hypothetical protein,chrXI additional, unordered contigs
Tb11.0360	4	4	2	4	3	4	MSP-A, putative,chrXI additional, unordered contigs
Tb11.0370	31	45	35	67	45	41	MSP-A, putative,chrXI additional, unordered contigs
Tb11.0380	0	0	0	0	0	0	MSP-A, putative,chrXI additional, unordered contigs
Tb11.0390	254	325	250	301	244	293	40S ribosomal protein S14, putative,chrXI additional, unordered contigs (RPS14)
Tb11.0400	10	30	18	35	25	27	P27 protein, putative (P27)
Tb11.0410	29	9	20	35	30	26	hypothetical protein,chrXI additional, unordered contigs
Tb11.0420	2	0	8	5	3	1	hypothetical protein,chrXI additional, unordered contigs
Tb11.0090	0	0	0	0	0	0	variant surface glycoprotein (VSG, pseudogene), putative,chrXI additional, unordered contigs
Tb11.0100	0	0	0	0	0	0	variant surface glycoprotein (VSG, pseudogene), putative,chrXI additional, unordered contigs
Tb11.0110	0	0	0	0	0	0	hypothetical protein,chrXI additional, unordered contigs
Tb11.0120	0	0	0	0	0	0	variant surface glycoprotein (VSG, pseudogene), putative,chrXI additional, unordered contigs
Tb11.0130	0	0	0	0	0	0	variant surface glycoprotein (VSG, pseudogene), putative,chrXI additional, unordered contigs
Tb11.0140	0	0	0	0	0	0	variant surface glycoprotein (VSG, pseudogene), putative,chrXI additional, unordered contigs
Tb11.0150	0	0	0	0	0	0	variant surface glycoprotein (VSG, pseudogene), putative,chrXI additional, unordered contigs
Tb11.0160	0	0	0	0	0	0	expression site-associated gene (ESAG, pseudogene), putative,expression site-associated gene 3 (ESAG3), degenerate,chrXI additional, unordered contigs
Tb11.0170	0	0	0	0	0	0	variant surface glycoprotein (VSG), putative,chrXI additional, unordered contigs
Tb11.0180	0	0	0	0	0	0	variant surface glycoprotein (VSG, pseudogene), putative,chrXI additional, unordered contigs
Tb11.0190	0	0	0	0	0	0	variant surface glycoprotein (VSG, pseudogene), putative,chrXI additional, unordered contigs
Tb11.0200	0	0	0	0	0	0	variant surface glycoprotein (VSG, pseudogene), putative,chrXI additional, unordered contigs
Tb11.0210	0	0	0	0	0	0	variant surface glycoprotein (VSG, pseudogene), putative,chrXI additional, unordered contigs
Tb11.0220	0	0	0	0	0	0	expression site-associated gene (ESAG, pseudogene), putative,expression site-associated gene 3 (ESAG3), degenerate,chrXI additional, unordered contigs
Tb11.0230	0	0	0	0	0	0	variant surface glycoprotein (VSG), putative,chrXI additional, unordered contigs
Tb11.0240	0	0	0	0	0	0	variant surface glycoprotein (VSG, pseudogene), putative,chrXI additional, unordered contigs
Tb11.0250	0	0	0	0	0	0	variant surface glycoprotein (VSG, pseudogene), putative,chrXI additional, unordered contigs
Tb11.0260	0	0	0	0	0	0	variant surface glycoprotein (VSG, pseudogene), putative,chrXI additional, unordered contigs
Tb11.0270	0	0	0	0	0	0	variant surface glycoprotein (VSG, pseudogene), putative,chrXI additional, unordered contigs
Tb11.0280	0	0	0	0	0	0	variant surface glycoprotein (VSG, pseudogene), putative,chrXI additional, unordered contigs
Tb11.0490	0	0	0	0	0	0	variant surface glycoprotein (VSG, pseudogene), putative,chrXI additional, unordered contigs
Tb11.0500	0	0	0	0	0	0	variant surface glycoprotein (VSG, pseudogene), putative,chrXI additional, unordered contigs
Tb11.0510	0	0	0	0	0	0	variant surface glycoprotein (VSG, pseudogene), putative,chrXI additional, unordered contigs
Tb11.0520	0	0	1	0	0	0	chrX additional, unordered contigs,dynein light chain, putative
Tb11.0530	8	9	8	4	5	6	chrX additional, unordered contigs,epsilon tubulin
Tb11.0540	12	3	9	1	6	5	chrX additional, unordered contigs,hypothetical protein
Tb11.0550	54	35	38	111	72	86	chrX additional, unordered contigs,hypothetical protein, conserved
Tb11.0560	0	0	0	0	0	0	chrX additional, unordered contigs,hypothetical protein, conserved
Tb11.0570	0	0	0	0	0	0	variant surface glycoprotein (VSG, pseudogene), putative,chrXI additional, unordered contigs
Tb11.0580	0	0	0	0	0	0	variant surface glycoprotein (VSG, pseudogene), putative,chrXI additional, unordered contigs
Tb11.0590	0	0	0	0	0	0	variant surface glycoprotein (VSG), putative,chrXI additional, unordered contigs
Tb11.0600	0	0	0	0	0	0	variant surface glycoprotein (VSG, pseudogene), putative,chrXI additional, unordered contigs
Tb11.0700	0	0	0	0	0	0	expression site-associated gene (ESAG, pseudogene), putative,expression site-associated gene 3 (ESAG3), degenerate,chrXI additional, unordered contigs
Tb11.0710	0	0	0	0	0	0	variant surface glycoprotein (VSG), putative,chrXI additional, unordered contigs
Tb11.0720	0	0	0	0	0	0	variant surface glycoprotein (VSG, pseudogene), putative,chrXI additional, unordered contigs
Tb11.0730	0	0	0	0	0	0	hypothetical protein,chrXI additional, unordered contigs
Tb11.0740	0	0	0	0	0	0	hypothetical protein,chrXI additional, unordered contigs
Tb11.0750	0	0	0	0	0	0	variant surface glycoprotein (VSG), putative,chrXI additional, unordered contigs
Tb11.0610	0	0	0	0	0	0	variant surface glycoprotein (VSG), putative,chrXI additional, unordered contigs
Tb11.0620	0	0	0	0	0	0	variant surface glycoprotein (VSG, pseudogene), putative,chrXI additional, unordered contigs
Tb11.0630	0	0	0	0	0	0	variant surface glycoprotein (VSG, pseudogene), putative,chrXI additional, unordered contigs
Tb11.0640	0	0	0	0	0	0	variant surface glycoprotein (VSG, pseudogene), putative,chrXI additional, unordered contigs
Tb11.0650	0	0	0	0	0	0	variant surface glycoprotein (VSG, pseudogene), putative,chrXI additional, unordered contigs
Tb11.0660	0	0	0	0	0	0	variant surface glycoprotein (VSG), putative,chrXI additional, unordered contigs
Tb11.0670	0	0	0	0	0	0	variant surface glycoprotein (VSG), putative,chrXI additional, unordered contigs
Tb11.0680	0	0	0	0	0	0	variant surface glycoprotein (VSG), putative,chrXI additional, unordered contigs
Tb11.0690	0	0	0	0	0	0	variant surface glycoprotein (VSG, pseudogene), putative,chrXI additional, unordered contigs
Tb11.0970	0	0	0	0	0	0	variant surface glycoprotein (VSG, pseudogene), putative,chrXI additional, unordered contigs
Tb11.0980	0	0	0	0	0	0	variant surface glycoprotein (VSG), putative,chrXI additional, unordered contigs
Tb11.0990	0	0	0	0	0	0	variant surface glycoprotein (VSG, pseudogene), putative,chrXI additional, unordered contigs
Tb11.0760	0	0	0	0	0	0	hypothetical protein,chrXI additional, unordered contigs
Tb11.0770	0	0	0	0	0	0	hypothetical protein,chrXI additional, unordered contigs
Tb11.0780	0	0	0	0	0	0	hypothetical protein,chrXI additional, unordered contigs
Tb11.0790	0	0	0	0	0	0	hypothetical protein,chrXI additional, unordered contigs
Tb11.0800	0	0	0	0	0	0	hypothetical protein,chrXI additional, unordered contigs
Tb11.0810	0	0	0	0	0	0	hypothetical protein,chrXI additional, unordered contigs
Tb11.0820	116	114	141	220	183	133	retrotransposon hot spot protein (RHS, pseudogene), putative,retrotransposon hot spot protein 4 (RHS4, pseudogene), putative,chrXI additional, unordered contigs
Tb11.0830	0	0	0	0	0	0	variant surface glycoprotein (VSG, pseudogene), putative,chrXI additional, unordered contigs
Tb11.0840	89	86	64	196	174	179	hypothetical protein,chrXI additional, unordered contigs
Tb11.0845	259	201	271	428	271	344	dynein light chain LC8, putative (DYNLL2)
Tb11.0850	13	4	14	23	16	10	hypothetical protein,chrXI additional, unordered contigs
Tb11.0860	10	12	11	12	13	8	hypothetical protein,chrXI additional, unordered contigs
Tb11.0870	2	1	3	2	1	3	hypothetical protein,chrXI additional, unordered contigs
Tb11.0880	177	224	170	445	270	343	60S ribosomal protein L21e, putative,chrXI additional, unordered contigs
Tb11.0890	63	16	47	105	74	76	epsin, putative,chrXI additional, unordered contigs
Tb11.0910	0	0	0	0	0	0	variant surface glycoprotein (VSG), putative,chrXI additional, unordered contigs
Tb11.0920	0	0	0	0	0	0	variant surface glycoprotein (VSG, pseudogene), putative,chrXI additional, unordered contigs
Tb11.0930	0	0	0	0	0	0	variant surface glycoprotein (VSG, pseudogene), putative,chrXI additional, unordered contigs
Tb11.0950	0	0	0	0	0	0	variant surface glycoprotein (VSG, pseudogene), putative,chrXI additional, unordered contigs
Tb11.0960	0	0	0	0	0	0	variant surface glycoprotein (VSG, pseudogene), putative,chrXI additional, unordered contigs
Tb11.1000	3	3	4	2	1	1	expression site-associated gene 9 (ESAG9) protein, putative,chrXI additional, unordered contigs
Tb11.1010	24	28	36	43	24	21	expression site-associated gene (ESAG, pseudogene), putative,expression site-associated gene 9 (ESAG9), degenerate,chrXI additional, unordered contigs
Tb11.1020	2	2	2	3	4	3	expression site-associated gene 1 (ESAG1) protein, putative,chrXI additional, unordered contigs
Tb11.1030	0	0	0	0	0	0	variant surface glycoprotein (VSG, pseudogene), putative,chrXI additional, unordered contigs
Tb11.1040	0	0	0	0	0	0	variant surface glycoprotein (VSG), putative,chrXI additional, unordered contigs
Tb11.1050	0	0	0	0	0	0	variant surface glycoprotein (VSG, pseudogene), putative,chrXI additional, unordered contigs
Tb11.1060	0	0	0	0	0	0	variant surface glycoprotein (VSG, pseudogene), putative,chrXI additional, unordered contigs
Tb11.1070	0	0	0	0	0	0	variant surface glycoprotein (VSG, pseudogene), putative,chrXI additional, unordered contigs
Tb11.1080	0	0	0	0	0	0	variant surface glycoprotein (VSG, pseudogene), putative,chrXI additional, unordered contigs
Tb11.1090	0	0	0	0	0	0	variant surface glycoprotein (VSG, pseudogene), putative,chrXI additional, unordered contigs
Tb11.1100	0	0	0	0	0	0	variant surface glycoprotein (VSG, pseudogene), putative,chrXI additional, unordered contigs
Tb11.1110	0	0	0	0	0	0	variant surface glycoprotein (VSG, pseudogene), putative,chrXI additional, unordered contigs
Tb11.1460	0	0	0	0	0	0	variant surface glycoprotein (VSG, pseudogene), putative,chrXI additional, unordered contigs
Tb11.1470	0	0	0	0	0	0	variant surface glycoprotein (VSG, pseudogene), putative,chrXI additional, unordered contigs
Tb11.1120	0	0	0	0	0	0	variant surface glycoprotein (VSG, pseudogene), putative,chrXI additional, unordered contigs
Tb11.1130	0	0	0	0	0	0	variant surface glycoprotein (VSG), putative,chrXI additional, unordered contigs
Tb11.1140	0	0	0	0	0	0	expression site-associated gene (ESAG, pseudogene), putative,expression site-associated gene 3 (ESAG3), degenerate,chrXI additional, unordered contigs
Tb11.1150	0	0	0	0	0	0	variant surface glycoprotein (VSG, pseudogene), putative,chrXI additional, unordered contigs
Tb11.1160	0	0	0	0	0	0	hypothetical protein,chrXI additional, unordered contigs
Tb11.1170	0	0	0	0	0	0	variant surface glycoprotein (VSG, pseudogene), putative,chrXI additional, unordered contigs
Tb11.1180	0	0	0	0	0	0	variant surface glycoprotein (VSG, pseudogene), putative,chrXI additional, unordered contigs
Tb11.1190	0	0	0	0	0	0	hypothetical protein,chrXI additional, unordered contigs
Tb11.1200	0	0	0	0	0	0	hypothetical protein,chrXI additional, unordered contigs
Tb11.1210	0	0	0	0	0	0	hypothetical protein,chrXI additional, unordered contigs
Tb11.1220	29	6	61	35	27	26	hypothetical protein,chrXI additional, unordered contigs
Tb11.1230	17	27	14	10	16	11	hypothetical protein,chrXI additional, unordered contigs
Tb11.1240	15	38	4	1	2	3	hypothetical protein,chrXI additional, unordered contigs
Tb11.1250	0	0	0	0	0	0	variant surface glycoprotein (VSG, pseudogene), putative,chrXI additional, unordered contigs
Tb11.1260	0	0	0	0	0	0	variant surface glycoprotein (VSG, pseudogene), putative,chrXI additional, unordered contigs
Tb11.1270	0	0	0	0	0	0	hypothetical protein,chrXI additional, unordered contigs
Tb11.1280	0	0	0	0	0	0	hypothetical protein,chrXI additional, unordered contigs
Tb11.1290	0	0	0	0	0	0	hypothetical protein,chrXI additional, unordered contigs
Tb11.1300	0	0	0	0	0	0	hypothetical protein,chrXI additional, unordered contigs
Tb11.1310	0	0	0	0	0	0	hypothetical protein,chrXI additional, unordered contigs
Tb11.1420	954	1845	610	848	755	740	hypothetical protein,chrXI additional, unordered contigs
Tb11.1490	0	0	0	0	0	0	variant surface glycoprotein (VSG), putative,chrXI additional, unordered contigs
Tb11.1500	0	0	0	0	0	0	variant surface glycoprotein (VSG, pseudogene), putative,chrXI additional, unordered contigs
Tb11.1510	0	0	0	0	0	0	variant surface glycoprotein (VSG, pseudogene), putative,chrXI additional, unordered contigs
Tb11.1520	5	11	3	5	3	1	hypothetical protein, conserved,chrXI additional, unordered contigs
Tb11.1530	0	0	0	0	0	0	expression site-associated gene (ESAG, pseudogene), putative,expression site-associated gene 1 (ESAG1), degenerate,chrXI additional, unordered contigs
Tb11.1560	3	1	1	0	0	0	variant surface glycoprotein (VSG, pseudogene), putative,chrXI additional, unordered contigs
Tb11.1570	0	0	0	0	0	0	variant surface glycoprotein (VSG, pseudogene), putative,chrXI additional, unordered contigs
Tb11.1580	0	0	0	0	0	0	variant surface glycoprotein (VSG, pseudogene), putative,chrXI additional, unordered contigs
Tb11.1590	0	0	0	0	0	0	variant surface glycoprotein (VSG, pseudogene), putative,chrXI additional, unordered contigs
Tb11.1600	0	0	0	0	0	0	variant surface glycoprotein (VSG, pseudogene), putative,chrXI additional, unordered contigs
Tb11.1630	0	0	0	0	0	0	variant surface glycoprotein (VSG, pseudogene), putative,chrXI additional, unordered contigs
Tb11.1640	0	0	0	0	0	0	variant surface glycoprotein (VSG, pseudogene), putative,chrXI additional, unordered contigs
Tb11.1650	0	0	0	0	0	0	variant surface glycoprotein (VSG, pseudogene), putative,chrXI additional, unordered contigs
Tb11.1660	0	0	0	0	0	0	variant surface glycoprotein (VSG, pseudogene), putative,chrXI additional, unordered contigs
Tb11.1670	0	0	0	0	0	0	hypothetical protein,chrXI additional, unordered contigs
Tb11.1680	0	0	0	0	0	0	hypothetical protein,chrXI additional, unordered contigs
Tb11.1800	12	13	10	13	13	13	retrotransposon hot spot protein (RHS, pseudogene), putative,chrXI additional, unordered contigs
Tb11.1690	0	0	0	0	0	0	variant surface glycoprotein (VSG, pseudogene), putative,chrXI additional, unordered contigs
Tb11.1700	0	0	0	0	0	0	variant surface glycoprotein (VSG, pseudogene), putative,chrXI additional, unordered contigs
Tb11.1740	0	0	0	0	0	0	hypothetical protein,chrXI additional, unordered contigs
Tb11.1760	0	0	0	0	0	0	hypothetical protein,chrXI additional, unordered contigs
Tb11.1770	0	0	0	0	0	0	hypothetical protein,chrXI additional, unordered contigs
Tb927.1.05	0	0	1	0	0	0	variant surface glycoprotein (VSG), putative
Tb927.1.10	0	0	0	0	0	0	hypothetical protein
Tb927.1.20	89	8	102	30	0	15	expression site-associated gene (ESAG, pseudogene), putative,expression site-associated gene 3 (ESAG3), pseudogene
Tb927.1.30	0	0	0	0	0	0	hypothetical protein
Tb927.1.40	1	0	0	0	0	0	hypothetical protein
Tb927.1.50	13	18	5	9	15	11	hypothetical protein, unlikely
Tb927.1.60	48	79	66	53	77	64	RNA polymerase (pseudogene), putative
Tb927.1.70	0	0	0	0	0	0	retrotransposon hot spot protein 4 (RHS4), putative
Tb927.1.80	0	0	0	0	0	0	hypothetical protein, unlikely
Tb927.1.90	61	30	80	148	122	79	retrotransposon hot spot protein (RHS, pseudogene), putative
Tb927.1.100	124	149	141	164	206	175	RNA polymerase (pseudogene), putative
Tb927.1.110	0	1	0	0	0	0	hypothetical protein, conserved
Tb927.1.120	687	429	733	376	385	337	retrotransposon hot spot protein 4 (RHS4), putative
Tb927.1.180	17	12	21	31	24	25	retrotransposon hot spot protein 1 (RHS1), putative
Tb927.1.190	340	409	244	264	291	274	retrotransposon hot spot protein (RHS, pseudogene), putative
Tb927.1.200	0	0	0	0	0	0	hypothetical protein, unlikely
Tb927.1.220	18	19	20	25	25	21	retrotransposon hot spot protein 1 (RHS1), putative
Tb927.1.230	0	0	0	0	0	0	hypothetical protein, unlikely
Tb927.1.240	119	63	125	327	276	188	retrotransposon hot spot protein (RHS, pseudogene), putative
Tb927.1.250	0	0	0	0	0	0	hypothetical protein, unlikely
Tb927.1.260	20	19	19	18	19	17	hypothetical protein, unlikely
Tb927.1.270	61	58	52	59	53	59	hypothetical protein
Tb927.1.275	3	1	3	5	5	4	expression site-associated gene (ESAG, pseudogene), putative,expression site-associated gene 4 (ESAG4), pseudogene
Tb927.1.280	2	3	2	1	2	1	hypothetical protein, conserved
Tb927.1.290	121	139	107	135	134	94	leucine-rich repeat protein (LRRP), putative
Tb927.1.300	61	64	46	58	60	48	retrotransposon hot spot protein (RHS, pseudogene), putative
Tb927.1.310	0	1	0	0	0	0	hypothetical protein, unlikely
Tb927.1.320	21	29	19	7	8	8	retrotransposon hot spot protein (RHS, pseudogene), putative
Tb927.1.330	19	23	24	11	8	9	retrotransposon hot spot protein (RHS, pseudogene), putative
Tb927.1.340	0	1	0	0	0	0	hypothetical protein, unlikely
Tb927.1.350	12	9	7	5	9	2	retrotransposon hot spot protein (RHS, pseudogene), putative
Tb927.1.360	65	54	44	92	81	71	hypothetical protein, unlikely
Tb927.1.370	52	65	48	69	75	52	leucine-rich repeat protein (LRRP), putative
Tb927.1.380	39	32	31	23	27	29	hypothetical protein, conserved
Tb927.1.390	15	12	21	18	18	14	hypothetical protein, unlikely
Tb927.1.400	68	37	94	315	221	162	hypothetical protein, conserved
Tb927.1.410	512	480	575	280	378	257	retrotransposon hot spot protein (RHS, pseudogene), putative
Tb927.1.420	22	10	27	33	34	31	retrotransposon hot spot protein 5 (RHS5), putative
Tb927.1.430	34	28	44	13	26	12	retrotransposon hot spot protein (RHS, pseudogene), putative
Tb927.1.450	38	38	33	48	46	40	retrotransposon hot spot protein (RHS, pseudogene), putative
Tb927.1.460	3	5	2	1	1	1	hypothetical protein, unlikely
Tb927.1.470	17	20	9	15	10	9	hypothetical protein, conserved
Tb927.1.480	78	137	106	149	181	123	leucine-rich repeat protein (LRRP), putative
Tb927.1.490	59	57	45	101	81	72	hypothetical protein
Tb927.1.500	12	4	9	5	6	6	retrotransposon hot spot protein (RHS, pseudogene), putative
Tb927.1.520	0	0	0	0	0	0	variant surface glycoprotein (VSG, pseudogene), putative,variant surface glycoprotein, fragment
Tb927.1.530	29	22	24	42	42	45	hypothetical protein, conserved
Tb927.1.540	0	0	1	9	5	5	DNA-directed RNA polymerase III, putative,RNA polymerase subunit, putative (RPC128)
Tb927.1.550	13	23	6	15	11	11	hypothetical protein, unlikely
Tb927.1.560	40	26	33	50	42	43	hypothetical protein, conserved
Tb927.1.570	9	7	5	11	10	11	Histone-lysine N-methyltransferase, H3 lysine-76 specific (DOT1B)
Tb927.1.580	51	3	15	64	45	46	phosphate-repressible phosphate permease, putative
Tb927.1.590	1	1	1	3	1	1	hypothetical protein, unlikely
Tb927.1.600	31	1	19	19	21	17	phosphate-repressible phosphate permease, putative
Tb927.1.610	13	3	16	24	18	16	hypothetical protein, conserved
Tb927.1.620	0	0	0	0	0	0	hypothetical protein, unlikely
Tb927.1.630	84	43	57	90	93	78	anti-silencing protein ASF 1 like protein, putative
Tb927.1.640	17	5	27	7	15	11	BRCA2
Tb927.1.650	39	52	28	16	17	15	hypothetical protein, conserved
Tb927.1.660	0	0	1	0	0	0	hypothetical protein, unlikely
Tb927.1.670	30	11	41	5	5	6	hypothetical protein, conserved
Tb927.1.680	0	0	0	0	0	0	hypothetical protein, unlikely
Tb927.1.690	10	6	14	59	38	26	hypothetical protein, conserved
Tb927.1.700	390	146	655	945	698	582	phosphoglycerate kinase (PGKC)
Tb927.1.710	7	5	13	73	28	25	phosphoglycerate kinase (PGKB)
Tb927.1.720	17	4	6	3	2	3	phosphoglycerate kinase (PGKA)
Tb927.1.730	26	8	31	7	7	5	hypothetical protein, conserved
Tb927.1.740	31	31	41	17	15	12	hypothetical protein, conserved
Tb927.1.750	16	13	29	42	40	37	hypothetical protein, conserved
Tb927.1.760	0	0	0	0	0	0	hypothetical protein, conserved
Tb927.1.770	0	0	0	0	0	0	hypothetical protein, unlikely
Tb927.1.780	52	18	35	41	49	30	hypothetical protein, conserved
Tb927.1.790	6	5	10	6	9	8	hypothetical protein, conserved
Tb927.1.800	24	46	17	36	35	38	hypothetical protein, unlikely
Tb927.1.810	0	0	0	0	0	0	hypothetical protein, unlikely
Tb927.1.820	29	5	19	8	9	6	hypothetical protein, conserved
Tb927.1.830	6	7	9	5	5	5	hypothetical protein, conserved
Tb927.1.840	18	39	19	16	15	10	hypothetical protein, conserved
Tb927.1.850	0	0	0	0	0	0	hypothetical protein, unlikely
Tb927.1.860	47	66	72	41	37	45	hypothetical protein, conserved
Tb927.1.870	0	0	0	0	0	0	deoxyhypusine synthase, putative
Tb927.1.880	1	3	4	1	2	1	hypothetical protein, conserved
Tb927.1.890	35	58	35	39	33	27	hypothetical protein, conserved
Tb927.1.900	0	0	0	0	0	0	hypothetical protein, unlikely
Tb927.1.910	0	0	0	0	0	0	hypothetical protein, unlikely
Tb927.1.920	1	0	0	0	0	0	hypothetical protein, unlikely
Tb927.1.930	0	0	0	0	0	0	hypothetical protein, unlikely
Tb927.1.940	0	0	0	0	0	0	hypothetical protein, unlikely
Tb927.1.950	0	0	0	0	0	0	hypothetical protein, unlikely
Tb927.1.960	0	0	0	0	0	0	hypothetical protein, unlikely
Tb927.1.970	0	0	0	0	0	0	hypothetical protein, unlikely
Tb927.1.980	0	0	0	0	0	0	hypothetical protein, unlikely
Tb927.1.990	93	118	86	54	50	39	hypothetical protein, conserved
Tb927.1.1000	68	60	66	83	87	57	developmentally regulated phosphoprotein
Tb927.1.1010	22	6	15	12	15	10	hypothetical protein, conserved
Tb927.1.1020	18	7	26	15	15	11	hypothetical protein, conserved
Tb927.1.1030	106	117	115	72	57	79	leucine-rich repeat protein (LRRP), putative
Tb927.1.1040	3	13	0	7	7	5	hypothetical protein, conserved
Tb927.1.1050	33	38	34	17	34	29	hypothetical protein, conserved
Tb927.1.1060	23	5	25	6	10	9	hypothetical protein, conserved
Tb927.1.1070	1	0	3	0	0	1	hypothetical protein, unlikely
Tb927.1.1080	19	7	24	15	19	19	TFIIH basal transcription factor subunit (TSP1)
Tb927.1.1090	10	23	9	52	37	45	hypothetical protein, unlikely
Tb927.1.1100	0	0	0	0	0	0	hypothetical protein, conserved
Tb927.1.1110	0	0	0	0	0	0	hypothetical protein, unlikely
Tb927.1.1120	19	27	20	9	9	10	hypothetical protein, conserved
Tb927.1.1130	9	3	13	6	5	6	glycerol-3-phosphate dehydrogenase (FAD-dependent), putative
Tb927.1.1140	6	9	6	10	10	15	hypothetical protein, conserved
Tb927.1.1150	1	0	1	0	0	0	zeta tubulin
Tb927.1.1160	27	7	30	11	19	15	hypothetical protein, conserved
Tb927.1.1170	33	82	22	28	32	28	DNA-directed RNA polymerase 2, RPB12 subunit (RBP12)
Tb927.1.1180	105	75	40	78	72	61	hypothetical protein, unlikely
Tb927.1.1200	0	1	1	1	1	2	hypothetical protein, conserved
Tb927.1.1210	109	38	51	57	43	38	hypothetical protein, conserved
Tb927.1.1220	46	69	53	29	29	28	hypothetical protein, conserved
Tb927.1.1230	89	105	22	46	51	43	chaperone protein DNAj, putative
Tb927.1.1240	2	2	1	2	3	3	cytidine triphosphate synthase, putative
Tb927.1.1250	0	0	1	0	0	0	hypothetical protein, unlikely
Tb927.1.1260	0	0	0	0	0	0	hypothetical protein, unlikely
Tb927.1.1270	48	17	82	56	56	39	homocysteine S-methyltransferase, putative
Tb927.1.1280	9	18	14	15	14	8	hypothetical protein, unlikely
Tb927.1.1290	0	0	0	0	0	0	hypothetical protein, unlikely
Tb927.1.1300	1	1	1	2	1	1	hypothetical protein, conserved
Tb927.1.1310	8	3	8	5	6	8	hypothetical protein, conserved
Tb927.1.1320	0	0	0	0	0	0	hypothetical protein, unlikely
Tb927.1.1330	42	43	42	46	49	38	Mitochondrial Editosome-like Complex TUTase (MEAT1)
Tb927.1.1340	8	4	15	3	5	4	FG-GAP repeat protein, putative,intergrin alpha chain protein, putative
Tb927.1.1350	0	0	0	0	0	0	kinesin heavy chain, putative
Tb927.1.1360	0	0	0	0	1	0	hypothetical protein, unlikely
Tb927.1.1370	6	13	9	3	5	6	rRNA biogenesis protein, putative
Tb927.1.1380	9	4	13	12	7	4	serine/threonine protein phosphatase 2A regulatory subunit, putative
Tb927.1.1390	0	1	1	1	0	0	hypothetical protein, conserved
Tb927.1.1400	8	4	6	18	15	15	hypothetical protein, conserved
Tb927.1.1420	128	184	112	143	162	151	hypothetical protein, conserved
Tb927.1.1410	0	0	0	0	0	0	hypothetical protein, unlikely
Tb927.1.1430	0	0	0	0	0	0	hypothetical protein, unlikely
Tb927.1.1440	0	0	0	0	0	0	hypothetical protein, unlikely
Tb927.1.1450	0	0	0	0	0	0	hypothetical protein, unlikely
Tb927.1.1460	2	4	1	2	2	1	hypothetical protein, unlikely
Tb927.1.1470	0	0	0	0	0	0	hypothetical protein, conserved
Tb927.1.1480	0	0	0	0	0	0	hypothetical protein, unlikely
Tb927.1.1490	0	0	0	0	0	0	hypothetical protein, unlikely
Tb927.1.1500	14	39	25	18	11	8	hypothetical protein, conserved
Tb927.1.1510	0	0	1	0	0	0	hypothetical protein, unlikely
Tb927.1.1520	0	0	0	0	0	0	hypothetical protein, unlikely
Tb927.1.1530	30	50	53	24	36	17	protein kinase, putative
Tb927.1.1540	23	12	28	11	16	15	hypothetical protein, conserved
Tb927.1.1550	162	122	80	81	81	53	tubulin-tyrosine ligase, putative
Tb927.1.1560	24	61	15	53	39	48	vesicular-fusion protein nsf, putative,N-ethylmaleimide sensitive factor (NsF)
Tb927.1.1570	1	0	0	1	0	0	hypothetical protein, unlikely
Tb927.1.1580	9	3	6	7	3	4	cytochrome c oxidase assembly factor, putative,electron transport protein SCO1/2, putative
Tb927.1.1590	0	0	0	0	0	0	hypothetical protein, unlikely
Tb927.1.1600	8	2	13	1	1	1	hypothetical protein, conserved
Tb927.1.1610	41	14	36	34	29	37	hypothetical protein, conserved
Tb927.1.1620	19	12	17	11	10	8	ATP-dependent DEAD/H RNA helicase, putative
Tb927.1.1630	2	0	1	1	0	0	hypothetical protein, conserved
Tb927.1.1640	26	35	21	18	12	16	hypothetical protein, conserved
Tb927.1.1650	5	11	2	8	7	7	hypothetical protein, conserved
Tb927.1.1660	14	17	12	26	28	28	hypothetical protein, conserved
Tb927.1.1670	29	18	53	41	38	28	hypothetical protein, conserved
Tb927.1.1680	0	1	0	1	0	1	hypothetical protein, conserved
Tb927.1.1690	8	2	12	5	5	4	RNA editing endoribonuclease (KREN1)
Tb927.1.1700	25	55	38	7	11	8	hypothetical protein, conserved
Tb927.1.1710	17	12	47	9	12	8	hypothetical protein, conserved
Tb927.1.1720	40	37	45	37	35	35	hypothetical protein, conserved
Tb927.1.1730	4	0	4	6	5	3	hypothetical protein, conserved
Tb927.1.1740	72	58	13	11	8	4	hypothetical protein
Tb927.1.1750	11	10	35	13	20	15	hypothetical protein, conserved
Tb927.1.1760	0	0	0	0	0	0	hypothetical protein, conserved
Tb927.1.1770	5	4	8	10	9	9	glutaredoxin, putative
Tb927.1.1780	0	0	1	0	0	0	hypothetical protein, unlikely
Tb927.1.1790	0	0	0	0	0	0	hypothetical protein
Tb927.1.1800	0	0	0	0	0	0	hypothetical protein, unlikely
Tb927.1.1810	1	1	1	3	2	2	hypothetical protein, unlikely
Tb927.1.1820	13	7	18	14	17	11	hypothetical protein, conserved
Tb927.1.1830	0	0	0	0	0	0	hypothetical protein, unlikely
Tb927.1.1840	3	1	5	16	15	12	hypothetical protein, conserved
Tb927.1.1850	109	149	93	28	20	9	hypothetical protein, conserved
Tb927.1.1860	0	0	0	0	0	0	hypothetical protein, unlikely
Tb927.1.1870	8	6	13	22	14	11	hypothetical protein, unlikely
Tb927.1.1880	2	1	1	1	1	1	hypothetical protein, conserved
Tb927.1.1890	0	9	1	1	3	3	hypothetical protein, conserved
Tb927.1.1900	17	4	19	10	11	9	hypothetical protein, unlikely
Tb927.1.1910	1	0	3	1	1	1	hypothetical protein, conserved
Tb927.1.1920	32	17	28	46	43	38	hypothetical protein, conserved
Tb927.1.1930	185	375	109	68	103	60	phosphatidylinositol 3-kinase, putative
Tb927.1.1940	0	0	0	0	0	0	hypothetical protein, unlikely
Tb927.1.1950	1	3	1	0	1	0	hypothetical protein, unlikely
Tb927.1.1960	238	371	124	34	34	28	chaperone protein DNAj, putative
Tb927.1.1970	58	48	34	24	18	24	hypothetical protein, unlikely
Tb927.1.1980	0	0	1	0	0	0	hypothetical protein, conserved
Tb927.1.1990	45	120	43	40	42	41	hypothetical protein, conserved
Tb927.1.2000	28	58	19	19	15	19	hypothetical protein, unlikely
Tb927.1.2020	1	1	1	1	0	1	hypothetical protein
Tb927.1.2010	0	0	0	0	0	0	hypothetical protein, unlikely
Tb927.1.2030	0	0	0	0	0	0	hypothetical protein, unlikely
Tb927.1.2040	3	1	6	6	6	7	expression site-associated gene 2 (ESAG2) protein, putative
Tb927.1.2050	0	0	0	0	0	0	hypothetical protein, unlikely
Tb927.1.2060	0	0	0	0	0	0	expression site-associated gene (ESAG, pseudogene), putative,expression site-associated gene 11 (ESAG11), fragment
Tb927.1.2070	17	9	10	2	1	2	expression site-associated gene (ESAG, pseudogene), putative,expression site-associated gene 11 (ESAG11), fragment
Tb927.1.2080	0	0	0	0	0	0	hypothetical protein, unlikely
Tb927.1.2090	1	0	1	0	0	0	hypothetical protein, unlikely
Tb927.1.2100	330	115	521	171	143	134	calpain-like cysteine peptidase, putative,cysteine peptidase, Clan CA, family C2, putative
Tb927.1.2110	2	1	3	2	3	2	calpain-like cysteine peptidase, putative,cysteine peptidase, Clan CA, family C2, putative
Tb927.1.2120	40	21	49	22	25	15	calpain, putative,cysteine peptidase, Clan CA, family C2, putative
Tb927.1.2130	0	0	2	4	4	2	hypothetical protein, unlikely
Tb927.1.2140	0	3	0	0	1	0	hypothetical protein, unlikely
Tb927.1.2150	0	0	0	0	0	0	calpain-like protein fragment, putative,calpain-like cysteine peptidase, Clan CA, family C2
Tb927.1.2160	206	455	161	104	115	67	calpain-like protein fragment, putative
Tb927.1.2170	0	0	0	0	0	0	hypothetical protein, unlikely
Tb927.1.2180	0	0	0	0	0	0	hypothetical protein, unlikely
Tb927.1.2190	7	17	15	15	11	7	hypothetical protein, conserved
Tb927.1.2200	109	83	135	124	128	90	hypothetical protein,zinc finger protein family member, putative (ZC3H4)
Tb927.1.2210	0	0	0	0	0	0	hypothetical protein, conserved
Tb927.1.2220	0	5	3	1	0	0	hypothetical protein, unlikely
Tb927.1.2230	3	0	1	1	1	1	calpain-like protein fragment, putative
Tb927.1.2240	0	0	0	0	0	0	hypothetical protein, unlikely
Tb927.1.2250	2	0	4	3	5	1	hypothetical protein, unlikely
Tb927.1.2260	0	0	0	0	0	0	calpain-like protein fragment, putative
Tb927.1.2270	0	0	0	0	0	0	hypothetical protein, unlikely
Tb927.1.2280	0	0	0	0	0	0	hypothetical protein, unlikely
Tb927.1.2290	0	0	0	0	0	0	hypothetical protein, unlikely
Tb927.1.2300	0	0	0	0	0	0	hypothetical protein, unlikely
Tb927.1.2310	1	0	0	0	1	0	hypothetical protein
Tb927.1.2320	94	100	64	74	66	60	hypothetical protein, conserved
Tb927.1.2330	38	13	60	112	90	94	beta tubulin
Tb927.1.2340	6969	1337	2428	4057	3577	3500	alpha tubulin
Tb927.1.2350	1666	464	2691	3596	3076	3075	beta tubulin
Tb927.1.2360	6870	1359	2392	4014	3617	3536	alpha tubulin
Tb927.1.2370	1663	491	2761	3639	3101	3117	beta tubulin
Tb927.1.2380	6868	1371	2398	4093	3567	3510	alpha tubulin
Tb927.1.2390	1607	473	2700	3574	3087	3098	beta tubulin
Tb927.1.2400	6844	1349	2426	4000	3579	3492	alpha tubulin
Tb927.1.2410	1675	460	2696	3605	3039	3059	beta tubulin, pseudogene
Tb927.1.2420	0	1	2	0	1	0	hypothetical protein
Tb927.1.2430	2817	1098	1691	2304	1986	1917	histone H3, putative
Tb927.1.2440	0	0	0	0	0	0	hypothetical protein, unlikely
Tb927.1.2450	2776	1083	1752	2289	1981	1912	histone H3, putative
Tb927.1.2460	0	0	1	1	0	1	hypothetical protein, unlikely
Tb927.1.2470	2797	1151	1704	2309	1936	1944	histone H3, putative
Tb927.1.2480	0	0	0	0	1	1	hypothetical protein, unlikely
Tb927.1.2490	2799	1148	1710	2264	1963	1937	histone H3, putative
Tb927.1.2500	0	0	0	0	0	0	hypothetical protein, unlikely
Tb927.1.2510	2856	1148	1676	2309	1946	1942	histone H3, putative
Tb927.1.2520	1	0	0	1	1	1	hypothetical protein, unlikely
Tb927.1.2530	2810	1100	1700	2257	1961	1936	histone H3, putative
Tb927.1.2540	0	0	0	0	0	0	hypothetical protein, unlikely
Tb927.1.2550	2814	1091	1745	2302	1954	1967	histone H3, putative
Tb927.1.2560	0	0	1	0	0	1	hypothetical protein, unlikely
Tb927.1.2570	65	44	119	36	23	17	coatomer beta subunit (beta-coP)
Tb927.1.2580	23	11	25	28	40	37	RNasePH-like protein,exosome-associated protein 1,Rrp42 homologue (TbEAP1)
Tb927.1.2600	9	5	12	13	18	15	pumilio/PUF RNA binding protein 9 (PUF9)
Tb927.1.2590	0	0	0	0	0	0	hypothetical protein, unlikely
Tb927.1.2610	0	0	1	3	3	1	hypothetical protein, unlikely
Tb927.1.2620	0	0	0	0	0	0	hypothetical protein, unlikely
Tb927.1.2630	1	1	4	1	1	1	hypothetical protein, unlikely
Tb927.1.2640	43	59	34	33	18	20	hypothetical protein, conserved
Tb927.1.2650	0	0	0	0	0	0	hypothetical protein, unlikely
Tb927.1.2660	27	16	21	5	5	2	hypothetical protein, unlikely
Tb927.1.2670	0	0	0	0	0	0	flagellar protein PF16
Tb927.1.2680	0	0	0	0	0	0	hypothetical protein, unlikely
Tb927.1.2690	0	0	1	0	0	0	hypothetical protein, unlikely
Tb927.1.2700	23	6	11	25	27	26	hypothetical protein, conserved
Tb927.1.2710	2	1	3	1	0	0	hypothetical protein, conserved
Tb927.1.2720	0	0	0	0	0	0	hypothetical protein, unlikely
Tb927.1.2730	64	82	71	36	33	24	hypothetical protein, conserved
Tb927.1.2740	68	18	48	90	79	73	lipase-like protein, putative
Tb927.1.2750	40	28	23	31	26	18	hypothetical protein, conserved
Tb927.1.2760	2	0	1	2	0	0	hypothetical protein
Tb927.1.2770	24	28	18	15	18	22	hypothetical protein, conserved
Tb927.1.2780	4	17	16	11	8	6	hypothetical protein
Tb927.1.2810	11	8	9	5	7	4	hypothetical protein, unlikely
Tb927.1.2820	26	17	47	96	132	121	pteridine transporter, putative
Tb927.1.2830	0	0	0	0	0	0	hypothetical protein, unlikely
Tb927.1.2840	0	0	0	0	0	0	hypothetical protein, unlikely
Tb927.1.2850	28	20	39	97	126	118	pteridine transporter, putative
Tb927.1.2860	0	0	0	0	0	0	hypothetical protein, unlikely
Tb927.1.2870	0	0	0	0	0	0	hypothetical protein, unlikely
Tb927.1.2880	20	3	33	86	121	109	pteridine transporter, putative
Tb927.1.2890	0	0	0	0	0	0	hypothetical protein, unlikely
Tb927.1.2900	0	0	0	0	0	0	hypothetical protein, unlikely
Tb927.1.2910	0	0	0	0	0	0	hypothetical protein, unlikely
Tb927.1.2920	0	0	0	0	0	0	hypothetical protein, unlikely
Tb927.1.2930	1	0	1	0	0	1	hypothetical protein, unlikely
Tb927.1.2940	0	0	0	0	0	0	hypothetical protein, unlikely
Tb927.1.2950	0	0	0	0	0	0	hypothetical protein, unlikely
Tb927.1.2960	0	0	0	0	0	0	hypothetical protein, unlikely
Tb927.1.2970	86	39	48	72	70	65	hypothetical protein, conserved
Tb927.1.2980	29	29	22	23	23	20	hypothetical protein, conserved
Tb927.1.2985	15	38	29	47	36	48	hypothetical protein, conserved
Tb927.1.2990	1	0	0	2	3	3	hypothetical protein, conserved
Tb927.1.3000	32	6	30	14	15	20	aminoacylase, putative,N-acyl-L-amino acid amidohydrolase, putative
Tb927.1.3010	21	25	24	10	13	11	mRNA processing protein, putative
Tb927.1.3020	0	0	0	0	0	0	hypothetical protein, unlikely
Tb927.1.3030	11	13	11	1	3	3	KREL2 (KREL2)
Tb927.1.3040	14	4	15	9	9	10	hypothetical protein, conserved
Tb927.1.3050	13	6	13	4	4	6	hypothetical protein, conserved
Tb927.1.3060	20	15	28	24	29	28	hypothetical protein, unlikely
Tb927.1.3070	0	0	0	0	0	0	hypothetical protein, conserved
Tb927.1.3080	0	0	0	0	0	0	hypothetical protein, unlikely
Tb927.1.3090	0	1	0	0	0	0	hypothetical protein, unlikely
Tb927.1.3100	0	0	2	1	1	1	hypothetical protein, unlikely
Tb927.1.3110	93	43	77	100	67	79	soluble N-ethylmaleimide sensitive factor (NSF) attachment protein, putative
Tb927.1.3120	4	0	7	3	3	4	separase, putative,cysteine peptidase, Clan CD, family C50, putative
Tb927.1.3130	45	10	45	47	42	36	protein kinase, putative
Tb927.1.3140	0	0	0	0	0	0	hypothetical protein, unlikely
Tb927.1.3150	97	83	105	70	63	55	hypothetical protein, conserved
Tb927.1.3160	84	50	76	68	65	47	hypothetical protein, unlikely
Tb927.1.3170	0	0	0	0	0	0	hypothetical protein, conserved
Tb927.1.3180	806	731	750	669	922	929	40S ribosomal protein S11, putative
Tb927.1.3190	10	12	9	5	4	3	hypothetical protein, unlikely
Tb927.1.3200	1	0	2	1	1	1	SGT1-like protein, putative
Tb927.1.3210	0	0	0	0	0	0	hypothetical protein, unlikely
Tb927.1.3220	8	15	10	6	4	6	GTPase activating protein of Rab-like GTPase, putative
Tb927.1.3230	54	15	60	7	9	9	cell division cycle protein, putative
Tb927.1.3240	0	0	0	0	0	0	hypothetical protein, unlikely
Tb927.1.3250	24	21	29	13	10	7	hypothetical protein, conserved
Tb927.1.3260	55	18	57	45	43	35	hypothetical protein, conserved
Tb927.1.3270	1	4	2	0	1	1	hypothetical protein, conserved
Tb927.1.3280	29	20	13	23	19	18	septum formation protein MAF homologue, putative
Tb927.1.3290	55	8	50	51	52	47	hypothetical protein, conserved
Tb927.1.3300	174	238	177	85	65	44	myotubularin, putative,zinc-binding phosphatase, putative
Tb927.1.3310	0	0	0	0	0	0	hypothetical protein, conserved
Tb927.1.3320	52	90	40	35	22	25	leucine-rich repeat protein (LRRP), putative
Tb927.1.3330	1	0	0	0	0	0	hypothetical protein, unlikely
Tb927.1.3340	0	0	0	0	0	0	hypothetical protein, unlikely
Tb927.1.3350	0	0	0	0	0	0	hypothetical protein
Tb927.1.3360	1	0	1	0	0	1	hypothetical protein, unlikely
Tb927.1.3370	5	5	12	5	3	3	hypothetical protein, unlikely
Tb927.1.3380	0	0	0	0	0	0	hypothetical protein, unlikely
Tb927.1.3390	253	145	221	192	172	148	hypothetical protein, conserved
Tb927.1.3400	8	6	9	21	9	9	hypothetical protein, conserved
Tb927.1.3410	64	70	40	34	31	30	hypothetical protein, conserved
Tb927.1.3420	0	0	0	0	1	1	hypothetical protein, unlikely
Tb927.1.3430	0	0	0	0	0	0	hypothetical protein, unlikely
Tb927.1.3440	0	0	0	0	0	0	hypothetical protein, unlikely
Tb927.1.3450	33	9	59	13	21	11	hypothetical protein, conserved
Tb927.1.3460	0	0	1	1	2	1	hypothetical protein, unlikely
Tb927.1.3470	0	0	0	0	0	0	hypothetical protein, unlikely
Tb927.1.3480	97	46	45	83	62	45	hypothetical protein, unlikely
Tb927.1.3490	0	0	0	0	0	0	hypothetical protein, unlikely
Tb927.1.3500	0	0	0	0	0	0	hypothetical protein, unlikely
Tb927.1.3510	0	0	0	0	0	0	hypothetical protein, unlikely
Tb927.1.3520	0	0	0	0	0	0	hypothetical protein, unlikely
Tb927.1.3530	0	0	0	0	0	0	hypothetical protein, unlikely
Tb927.1.3540	0	2	1	1	1	0	hypothetical protein, unlikely
Tb927.1.3550	22	1	29	82	91	81	hypothetical protein
Tb927.1.3560	217	338	86	482	242	172	hypothetical protein, conserved
Tb927.1.3570	0	0	0	0	0	0	hypothetical protein, unlikely
Tb927.1.3580	0	0	0	0	0	0	hypothetical protein, unlikely
Tb927.1.3590	0	0	0	0	0	0	hypothetical protein, unlikely
Tb927.1.3600	0	0	0	0	0	0	hypothetical protein, unlikely
Tb927.1.3610	1	0	0	0	0	0	hypothetical protein
Tb927.1.3620	1	0	1	0	0	0	hypothetical protein, unlikely
Tb927.1.3630	0	0	0	0	0	0	hypothetical protein, unlikely
Tb927.1.3640	1	3	2	0	1	1	hypothetical protein, unlikely
Tb927.1.3650	0	0	0	0	0	0	hypothetical protein, unlikely
Tb927.1.3670	17	17	9	10	9	8	expression site-associated gene (ESAG) protein, putative,expression site-associated gene 8 (ESAG8) protein, putative
Tb927.1.3680	0	0	1	0	0	0	hypothetical protein, unlikely
Tb927.1.3700	1	1	1	0	2	1	hypothetical protein, unlikely
Tb927.1.3710	0	0	0	0	0	0	hypothetical protein, unlikely
Tb927.1.3720	0	0	0	0	0	0	hypothetical protein, unlikely
Tb927.1.3730	6	4	1	0	1	1	hypothetical protein
tmp.1.100	1	0	1	0	0	0	rRNA cluster
tmp.1.10	0	0	0	0	0	0	rRNA small subunit (18S)
tmp.1.20	0	0	0	0	0	0	rRNA 5.8S
tmp.1.30	0	0	0	0	0	0	rRNA M3
tmp.1.40	0	0	0	0	0	0	rRNA large subunit (28S alpha)
tmp.1.50	0	0	0	0	0	0	rRNA M1/220 small rRNA/small ribosomal RNA 1
tmp.1.60	0	0	0	0	0	0	rRNA large subunit (28S beta)
tmp.1.70	0	0	0	0	0	0	rRNA M2/180 small ribosomal RNA
Tb927.1.3740	0	0	0	0	0	0	hypothetical protein, unlikely
tmp.1.80	0	0	0	0	0	0	rRNA M6/70 small ribosomal RNA
tmp.1.90	0	0	0	0	0	0	rRNA M4/140 small ribosomal RNA
Tb927.1.3750	0	1	0	0	0	0	hypothetical protein, conserved
Tb927.1.3760	2	5	3	1	2	1	hypothetical protein, conserved
Tb927.1.3770	8	7	5	5	6	7	hypothetical protein, unlikely
Tb927.1.3800	15	4	14	9	8	9	hypothetical protein, conserved
Tb927.1.3810	151	271	57	86	63	75	hypothetical protein, conserved
Tb927.1.3820	316	725	173	222	162	174	ATP synthase subunit, putative
Tb927.1.3830	5	6	6	9	2	4	glucose-6-phosphate isomerase, glycosomal (PGI)
Tb927.1.3840	29	10	28	9	10	8	hypothetical protein, conserved
Tb927.1.3850	94	238	183	155	116	72	hypothetical protein, conserved
Tb927.1.3860	14	3	18	5	5	6	hypothetical protein, conserved
Tb927.1.3870	0	0	0	0	0	0	hypothetical protein, unlikely
Tb927.1.3880	6	1	3	1	1	0	hypothetical protein, conserved
Tb927.1.3890	0	0	0	0	0	0	hypothetical protein
Tb927.1.3900	2	0	1	1	2	1	hypothetical protein, unlikely
Tb927.1.3910	2	0	1	1	0	0	hypothetical protein, conserved
Tb927.1.3920	0	0	0	0	0	0	hypothetical protein, unlikely
Tb927.1.3930	0	0	0	0	0	0	hypothetical protein, unlikely
Tb927.1.3940	2	0	1	0	0	1	hypothetical protein, conserved
Tb927.1.3950	259	64	393	227	224	150	D-alanine aminotransferase (ALAT)
Tb927.1.3960	0	0	0	0	0	0	hypothetical protein, unlikely
Tb927.1.3970	0	0	0	0	0	0	hypothetical protein, unlikely
Tb927.1.3980	0	0	0	0	0	0	hypothetical protein, unlikely
Tb927.1.3990	0	0	0	0	0	0	hypothetical protein, unlikely
Tb927.1.4000	13	34	16	4	2	3	hypothetical protein, unlikely
Tb927.1.4010	0	0	0	0	0	0	primase 2
Tb927.1.4020	0	0	0	0	0	0	hypothetical protein
Tb927.1.4030	0	0	0	1	0	0	hypothetical protein, unlikely
Tb927.1.4040	3	4	1	0	1	0	hypothetical protein, conserved
Tb927.1.4050	20	12	40	24	18	17	protein phosphatase with EF-Hand domains (PPEF),ser/thr protein phosphatase, putative
Tb927.1.4060	0	0	0	0	0	0	hypothetical protein, unlikely
Tb927.1.4070	0	0	0	0	0	0	hypothetical protein, unlikely
Tb927.1.4080	0	0	0	0	0	0	hypothetical protein, unlikely
Tb927.1.4090	109	252	163	60	86	56	hypothetical protein, unlikely
Tb927.1.4100	0	0	0	0	0	0	cytochrome oxidase subunit IV (COXIV)
Tb927.1.4120	0	0	0	0	0	0	hypothetical protein, unlikely
Tb927.1.4130	29	15	22	23	24	20	hypothetical protein, unlikely
Tb927.1.4140	1	0	1	1	0	1	hypothetical protein, conserved
Tb927.1.4150	0	0	0	0	0	0	hypothetical protein, unlikely
Tb927.1.4160	8	19	11	30	21	23	hypothetical protein, conserved
Tb927.1.4170	59	19	66	46	37	22	hypothetical protein, unlikely
Tb927.1.4180	0	0	0	0	0	0	leucine-rich repeat protein (LRRP), putative
Tb927.1.4190	0	0	0	0	0	0	hypothetical protein, unlikely
Tb927.1.4200	0	0	0	0	0	0	hypothetical protein, unlikely
Tb927.1.4210	13	9	6	17	16	15	hypothetical protein, unlikely
Tb927.1.4220	9	4	8	21	16	21	hypothetical protein, conserved
Tb927.1.4230	52	21	55	20	25	19	hypothetical protein, conserved
Tb927.1.4240	0	0	0	0	0	0	hypothetical protein, unlikely
Tb927.1.4250	8	6	11	17	24	19	hypothetical protein, conserved
Tb927.1.4260	0	0	0	0	0	0	hypothetical protein, unlikely
Tb927.1.4270	0	0	0	0	0	0	hypothetical protein, unlikely
Tb927.1.4280	6	10	4	15	14	11	hypothetical protein, conserved
Tb927.1.4290	72	83	57	46	67	43	hypothetical protein, unlikely
Tb927.1.4300	24	35	22	48	44	26	chaperone protein DNAj, putative
Tb927.1.4310	0	0	0	0	0	0	hypothetical protein, conserved
Tb927.1.4320	10	27	11	8	11	7	hypothetical protein, unlikely
Tb927.1.4330	0	0	0	0	0	0	hypothetical protein, unlikely
Tb927.1.4340	9	5	9	7	4	3	hypothetical protein, conserved
Tb927.1.4350	1	3	3	0	1	0	hypothetical protein, unlikely
Tb927.1.4360	148	119	60	52	42	29	hypothetical protein, unlikely
Tb927.1.4370	0	0	1	1	1	1	hypothetical protein, conserved
Tb927.1.4380	9	7	10	3	3	4	hypothetical protein, conserved
Tb927.1.4390	6	10	3	5	5	5	hypothetical protein, unlikely
Tb927.1.4400	31	15	24	34	21	20	hypothetical protein, conserved
Tb927.1.4410	3	1	1	2	2	1	hypothetical protein, conserved
Tb927.1.4420	17	8	28	9	10	5	ABC transporter, putative
Tb927.1.4430	0	0	0	0	0	0	hypothetical protein, unlikely
Tb927.1.4440	5	6	9	7	7	6	hypothetical protein, conserved
Tb927.1.4450	1	0	0	1	0	1	hypothetical protein, conserved
Tb927.1.4460	94	18	71	48	40	37	hypothetical protein, unlikely
Tb927.1.4470	0	0	0	0	0	0	hypothetical protein, conserved
Tb927.1.4480	24	7	21	15	16	12	hypothetical protein, conserved
Tb927.1.4490	164	182	119	88	75	84	acetyltransferase, putative
Tb927.1.4500	40	22	37	81	39	27	hypothetical protein, conserved
Tb927.1.4510	0	0	0	0	0	0	hypothetical protein, unlikely
Tb927.1.4520	33	2	14	36	29	18	hypothetical protein, conserved
Tb927.1.4530	17	39	13	13	19	17	hypothetical protein, unlikely
Tb927.1.4540	11	6	10	5	11	5	cyclin-like F-box protein (CFB1A)
Tb927.1.4550	1	1	1	1	1	2	hypothetical protein, conserved
Tb927.1.4560	10	3	14	7	10	5	cyclin-like F-box protein (CFB1B)
Tb927.1.4570	1	0	1	0	0	1	hypothetical protein, conserved
Tb927.1.4580	13	6	15	8	10	6	cyclin-like F-box protein (CFB1C)
Tb927.1.4590	1	1	1	0	1	1	hypothetical protein, conserved
Tb927.1.4600	10	3	17	7	9	5	cyclin-like F-box protein (CFB1D)
Tb927.1.4610	0	0	0	0	0	0	hypothetical protein, unlikely
Tb927.1.4620	1	0	1	2	2	1	hypothetical protein, conserved
Tb927.1.4630	10	7	14	6	10	5	cyclin-like F-box protein (CFB1E)
Tb927.1.4640	0	0	0	1	0	1	hypothetical protein, unlikely
Tb927.1.4650	588	71	470	537	397	297	cyclin-like F-box protein (CFB2)
Tb927.1.4660	0	0	0	0	0	0	hypothetical protein, unlikely
Tb927.1.4670	0	0	0	0	0	0	hypothetical protein, unlikely
Tb927.1.4680	69	64	60	29	25	12	hypothetical protein, conserved
Tb927.1.4690	100	63	106	124	100	79	arginine N-methyltransferase (PRMT1)
Tb927.1.4700	16	9	11	9	14	11	hypothetical protein, conserved
Tb927.1.4710	8	17	13	10	9	7	hypothetical protein, conserved
Tb927.1.4720	1	1	1	0	0	0	hypothetical protein, conserved
Tb927.1.4730	86	147	57	115	80	85	hypothetical protein, conserved
Tb927.1.4740	19	7	19	12	12	11	hypothetical protein, conserved
Tb927.1.4750	0	0	0	0	0	0	hypothetical protein, unlikely
Tb927.1.4760	68	6	53	22	28	21	hypothetical protein, conserved
Tb927.1.4770	0	0	0	0	0	0	hypothetical protein, unlikely
Tb927.1.4780	28	10	28	9	10	7	serine peptidase, putative,serine peptidase, Clan SC, Family S9D
Tb927.1.4790	31	9	23	43	25	25	hypothetical protein, unlikely
Tb927.1.4800	0	0	0	0	0	0	hypothetical protein, conserved
Tb927.1.4810	0	0	0	0	0	0	hypothetical protein, conserved (pseudogene)
Tb927.1.4820	0	0	0	0	0	0	hypothetical protein, unlikely
Tb927.1.4830	3	1	4	6	3	2	phospholipase A1 (PLA1)
Tb927.1.4840	1	1	0	0	0	0	hypothetical protein, unlikely
Tb927.1.4850	14	4	13	34	20	15	hypothetical protein, unlikely
Tb927.1.4860	0	0	0	0	0	0	expression site-associated gene (ESAG, pseudogene), putative,expression site-associated gene 11 (ESAG11), pseudogene
Tb927.1.4870	0	0	0	1	0	0	expression site-associated gene (ESAG) protein, putative,expression site-associated gene 1 (ESAG1) protein, putative
Tb927.1.4880	6	4	2	1	1	2	hypothetical protein, unlikely
Tb927.1.4890	0	0	0	0	0	0	expression site-associated gene 2 (ESAG2) protein, putative
Tb927.1.4900	529	312	210	124	90	94	expression site-associated gene 11 (ESAG11) protein, putative
Tb927.1.4910	0	1	0	0	1	1	expression site-associated gene (ESAG) protein, putative,expression site-associated gene 1 (ESAG1) protein, putative
Tb927.1.4920	8	14	3	3	1	2	hypothetical protein
Tb927.1.4930	26	46	16	26	25	20	hypothetical protein, unlikely
Tb927.1.4940	0	0	0	0	0	0	hypothetical protein, unlikely
Tb927.1.4950	0	0	0	0	0	0	hypothetical protein, unlikely
Tb927.1.4960	1	0	1	0	0	0	hypothetical protein, unlikely
Tb927.1.4970	13	1	8	6	4	4	hypothetical protein
Tb927.1.4980	0	0	0	0	0	0	hypothetical protein, unlikely
Tb927.1.4990	6	2	0	2	4	5	hypothetical protein, unlikely
Tb927.1.5000	26	16	25	27	25	23	hypothetical protein, conserved
Tb927.1.5010	1	1	3	0	2	1	hypothetical protein, unlikely
Tb927.1.5020	5	9	6	6	8	6	hypothetical protein, unlikely
Tb927.1.5030	3	3	11	8	10	9	leucine-rich repeat protein (LRRP), putative
Tb927.1.5040	0	0	0	0	1	1	hypothetical protein, unlikely
Tb927.1.5050	3	1	4	2	1	1	hypothetical protein, unlikely
Tb927.1.5060	15	15	29	9	7	10	variant surface glycoprotein (VSG)-related, putative
Tb927.1.5070	0	2	2	0	0	0	hypothetical protein, unlikely
Tb927.1.5080	6	14	4	2	2	1	expression site-associated gene (ESAG) protein, putative,expression site-associated gene 9 (ESAG9) protein, putative
Tb927.1.5090	0	0	0	0	0	0	expression site-associated gene (ESAG, pseudogene), putative,expression site-associated gene 1(ESAG1), pseudogene
Tb927.1.5100	123	156	99	146	107	119	expression site-associated gene 2 (ESAG2) protein, putative
Tb927.1.5110	232	372	217	73	56	66	expression site-associated gene 11 (ESAG11) protein, putative
Tb927.1.5120	153	68	133	68	47	47	expression site-associated gene (ESAG) protein, putative,expression site-associated gene 1 (ESAG1) protein, putative
Tb927.1.5130	3	4	5	1	1	1	hypothetical protein, unlikely
Tb927.1.5140	0	0	0	0	0	0	hypothetical protein, unlikely
Tb927.1.5150	1	0	0	0	0	1	hypothetical protein
Tb927.1.5160	0	0	0	0	0	0	hypothetical protein
Tb927.1.5170	11	3	8	10	9	10	variant surface glycoprotein (VSG)-related, putative
Tb927.1.5180	8	9	10	1	2	1	hypothetical protein
Tb927.1.5190	0	0	0	0	0	0	hypothetical protein, unlikely
Tb927.1.5200	68	147	64	42	33	39	expression site-associated gene (ESAG) protein, putative,expression site-associated gene 1 (ESAG1) protein, putative
Tb927.1.5210	0	0	0	0	0	0	hypothetical protein, unlikely
Tb927.1.5220	68	52	55	13	16	11	expression site-associated gene 9 (ESAG9) protein, putative
Tb927.1.5230	0	0	0	0	0	0	hypothetical protein, unlikely
Tb927.1.5235	0	0	0	0	0	0	expression site-associated gene (ESAG, pseudogene), putative,expression site-associated gene 1 (ESAG1), fragment
Tb927.1.5240	0	0	0	0	0	0	expression site-associated gene 1 (ESAG1) protein, putative
Tb927.1.5250	1	2	5	0	1	1	hypothetical protein
Tb927.1.5260	0	0	0	0	0	0	hypothetical protein
Tb927.1.5270	0	0	0	0	0	0	hypothetical protein, unlikely
Tb927.1.5280	0	0	0	0	0	0	expression site-associated gene (ESAG, pseudogene), putative,expression site-associated gene 3 (ESAG3), pseudogene
Tb927.1.5290	0	0	0	0	0	0	hypothetical protein, unlikely
Tb927.1.5300	0	0	0	0	0	0	variant surface glycoprotein (VSG), putative
Tb927.1.5310	1	1	0	0	0	0	hypothetical protein, unlikely
Tb927.1.5320	0	0	0	0	0	0	variant surface glycoprotein (VSG, pseudogene), putative
Tb927.1.5330	0	0	0	0	0	0	variant surface glycoprotein (VSG, atypical), putative
Tb927.1.5340	0	0	0	0	0	0	expression site-associated gene (ESAG, pseudogene), putative,expression site-associated gene 3 (ESAG3), pseudogene
Tb927.2.100	225	246	243	350	286	207	retrotransposon hot spot protein 1 (RHS1), putative
Tb927.2.150	0	0	0	0	0	0	hypothetical protein
Tb927.2.160	10	9	2	10	10	7	hypothetical protein, conserved
Tb927.2.170	84	109	108	101	120	93	leucine-rich repeat protein (LRRP), putative,leucine-rich repeat protein 1 (LRRP1), putative
Tb927.2.200	236	283	191	306	289	217	expression site-associated gene (ESAG, pseudogene), putative,expression site-associated gene 3 (ESAG3), degenerate
Tb927.2.220	27	24	52	11	25	11	retrotransposon hot spot protein (RHS, pseudogene), putative,retrotransposon hot spot protein 2 (RHS2), interrupted, degenerate
Tb927.2.240	18	14	21	23	29	25	retrotransposon hot spot protein 5 (RHS5), putative
Tb927.2.270	344	633	427	256	259	208	retrotransposon hot spot protein (RHS, pseudogene), putative,retrotransposon hot spot protein 3 (RHS3), frameshift
Tb927.2.280	63	32	89	115	82	72	retrotransposon hot spot protein 2 (RHS2), putative
Tb927.2.300	18	12	8	17	12	15	DNA-directed RNA polymerase, pseudogene, putative,DNA-directed RNA polymerase, degenerate
Tb927.2.340	1144	1420	914	879	1076	859	retrotransposon hot spot protein 4 (RHS4), putative
Tb927.2.370	17	17	24	28	24	23	retrotransposon hot spot protein 1 (RHS1), putative
Tb927.2.380	88	83	127	33	42	36	retrotransposon hot spot protein 2 (RHS2), putative
Tb927.2.400	56	34	92	113	81	65	retrotransposon hot spot protein 2 (RHS2), putative
Tb927.2.420	50	85	73	97	79	102	DNA-directed RNA polymerase, pseudogene, putative,DNA-directed RNA polymerase, degenerate
Tb927.2.450	427	287	465	610	501	441	retrotransposon hot spot protein 4 (RHS4), putative
Tb927.2.460	59	53	69	77	68	75	DNA-directed RNA polymerase, pseudogene, putative,DNA-directed RNA polymerase, degenerate
Tb927.2.470	13	17	21	20	25	20	retrotransposon hot spot protein 4 (RHS4), putative
Tb927.2.480	12	7	14	14	15	13	retrotransposon hot spot protein (RHS, pseudogene), putative,retrotransposon hot spot protein 2 (RHS2), degenerate
Tb927.2.490	21	34	29	35	46	41	DNA-directed RNA polymerase, pseudogene, putative,DNA-directed RNA polymerase, degenerate
Tb927.2.510	17	14	16	18	17	14	retrotransposon hot spot protein 4 (RHS4), putative
Tb927.2.540	72	124	97	104	148	124	DNA-directed RNA polymerase, pseudogene, putative,DNA-directed RNA polymerase, degenerate
Tb927.2.560	219	226	55	121	113	116	retrotransposon hot spot protein 4 (RHS4), putative
Tb927.2.650	87	172	40	53	62	47	hypothetical protein
Tb927.2.660	8	7	12	9	13	12	expression site-associated gene (ESAG, pseudogene), putative,expression site-associated gene 4 (ESAG4), degenerate
Tb927.2.680	8	13	4	3	5	6	hypothetical protein
Tb927.2.690	44	41	30	38	48	32	leucine-rich repeat protein (LRRP), putative,leucine-rich repeat protein 1 (LRRP1), putative
Tb927.2.720	68	67	50	65	64	61	retrotransposon hot spot protein (RHS, pseudogene), putative,retrotransposon hot spot protein 5 (RHS5), degenerate
Tb927.2.820	0	0	0	1	2	1	retrotransposon hot spot protein (RHS, pseudogene), putative,retrotransposon hot spot protein 1 (RHS1), interrupted
Tb927.2.830	251	320	248	238	255	198	retrotransposon hot spot protein (RHS, pseudogene), putative,retrotransposon hot spot protein 1 (RHS1), interrupted
Tb927.2.900	176	445	157	133	183	176	hypothetical protein
Tb927.2.910	9	8	18	12	24	15	expression site-associated gene (ESAG, pseudogene), putative,expression site-associated gene 4 (ESAG4), degenerate
Tb927.2.940	4	11	6	4	7	6	hypothetical protein
Tb927.2.950	117	235	105	127	180	114	paraflagellar rod component, putative (PFC13)
Tb927.2.960	49	49	45	59	66	56	hypothetical protein
Tb927.2.980	1	0	0	2	1	1	retrotransposon hot spot protein (RHS, pseudogene), putative,retrotransposon hot spot protein 5 (RHS5), degenerate
Tb927.2.1050	10	15	9	1	4	3	retrotransposon hot spot protein (RHS, pseudogene), putative,retrotransposon hot spot protein 1 (RHS1), interrupted
Tb927.2.1060	36	24	47	12	28	9	retrotransposon hot spot protein (RHS, pseudogene), putative,retrotransposon hot spot protein 1 (RHS1), interrupted
Tb927.2.1080	31	15	26	32	33	31	retrotransposon hot spot protein 5 (RHS5), putative
Tb927.2.1100	8	12	12	6	11	7	retrotransposon hot spot protein (RHS, pseudogene), putative,retrotransposon hot spot protein 3 (RHS3), degenerate
Tb927.2.1110	71	101	99	88	115	105	DNA-directed RNA polymerase III subunit 2, pseudogene, putative,DNA-directed RNA polymerase III subunit 2, degenerate
Tb927.2.1120	10	10	15	9	15	10	retrotransposon hot spot protein (RHS, pseudogene), putative,retrotransposon hot spot protein 4 (RHS4), point mutation
Tb927.2.1130	0	0	0	0	0	0	retrotransposon hot spot protein (RHS, pseudogene), putative,retrotransposon hot spot protein 3 (RHS3), interrupted, degenerate
Tb927.2.1140	132	106	134	243	175	165	retrotransposon hot spot protein (RHS, pseudogene), putative,retrotransposon hot spot protein 3 (RHS3), interrupted
Tb927.2.1150	0	0	0	0	0	0	retrotransposon hot spot protein (RHS, pseudogene), putative,retrotransposon hot spot protein 2 (RHS2), interrupted, degenerate
Tb927.2.1160	0	1	0	0	1	0	retrotransposon hot spot protein (RHS, pseudogene), putative,retrotransposon hot spot protein 2 (RHS2), interrupted, degenerate
Tb927.2.1170	8	3	8	12	14	12	retrotransposon hot spot protein 5 (RHS5), putative
Tb927.2.1180	54	29	78	151	128	86	retrotransposon hot spot protein 3 (RHS3), putative
Tb927.2.1200	58	85	61	67	75	72	DNA-directed RNA polymerase III subunit 2, pseudogene, putative,DNA-directed RNA polymerase III subunit 2, degenerate
Tb927.2.1210	47	141	48	84	93	61	retrotransposon hot spot protein 4 (RHS4), putative
Tb927.2.1250	84	166	36	66	74	63	hypothetical protein
Tb927.2.1260	8	5	11	6	14	12	expression site-associated gene (ESAG, pseudogene), putative,expression site-associated gene 4 (ESAG4), degenerate
Tb927.2.1290	3	0	1	0	2	1	hypothetical protein
Tb927.2.1310	1	1	1	1	1	1	leucine-rich repeat protein (LRRP, pseudogene), putative,leucine-rich repeat protein (LRRP), frameshift
Tb927.2.1330	34	47	26	47	55	36	retrotransposon hot spot protein (RHS, pseudogene), putative,retrotransposon hot spot protein 6 (RHS6), degenerate
Tb927.2.1344	7	16	22	10	7	8	retrotransposon hot spot protein (RHS, pseudogene), putative,retrotransposon hot spot protein 1 (RHS1), interrupted
Tb927.2.1350	6	8	1	2	2	3	retrotransposon hot spot protein (RHS, pseudogene), putative,retrotransposon hot spot protein 1 (RHS1), interrupted
Tb927.2.1380	86	102	43	60	65	64	leucine-rich repeat protein (LRRP), putative
Tb927.2.1389	0	0	0	0	0	0	M4 ribosomal RNA
Tb927.2.1398	0	0	0	0	0	0	M6 ribosomal RNA
Tb927.2.1407	0	0	0	0	0	0	M2 ribosomal RNA
Tb927.2.1416	0	0	0	0	0	0	28S ribosomal RNA (LSU-beta)
Tb927.2.1425	0	0	0	0	0	0	M1 ribosomal RNA
Tb927.2.1434	0	0	0	0	0	0	28S ribosomal RNA (LSU-alpha)
Tb927.2.1443	0	0	0	0	0	0	5.8S(M3) ribosomal RNA
Tb927.2.1452	2	3	3	2	1	3	18S ribosomal RNA
Tb927.2.1460	3	5	0	1	1	0	hypothetical protein, conserved
Tb927.2.1470	1	2	1	2	1	1	hypothetical protein, conserved
Tb927.2.1480	0	0	0	0	0	0	M4 ribosomal RNA
Tb927.2.1490	0	0	0	0	0	0	M6 ribosomal RNA
Tb927.2.1500	0	0	0	0	0	0	M2 ribosomal RNA
Tb927.2.1510	0	0	0	0	0	0	28S ribosomal RNA (LSU-beta)
Tb927.2.1520	0	0	0	0	0	0	M1 ribosomal RNA
Tb927.2.1530	0	0	0	0	0	0	28S ribosomal RNA (LSU-alpha)
Tb927.2.1540	1	0	0	0	0	0	5.8S(M3) ribosomal RNA
Tb927.2.1550	13	29	4	21	16	20	18S ribosomal RNA
Tb927.2.1560	298	915	204	209	185	146	cyclophilin-type peptidyl-prolyl cis-trans isomerase, putative
Tb927.2.1600	40	35	51	43	41	38	hypothetical protein
Tb927.2.1680	5	48	6	9	9	7	cyclophilin-type peptidyl-prolyl cis-trans isomerase, putative
Tb927.2.1700	266	111	288	67	81	66	hypothetical protein, conserved
Tb927.2.1720	66	86	31	40	31	38	hypothetical protein, conserved
Tb927.2.1730	10	19	10	16	8	13	hypothetical protein, conserved
Tb927.2.1740	79	51	41	43	58	47	hypothetical protein, conserved
Tb927.2.1760	1	0	0	1	1	1	hypothetical protein, conserved
Tb927.2.1770	32	24	44	42	48	42	hypothetical protein, conserved (pseudogene),hypothetical protein, conserved, truncated
Tb927.2.1780	61	47	77	17	18	13	UDP-GlcNAc:PI a1-6 GlcNAc-transferase (TbGPI3)
Tb927.2.1790	59	179	29	131	105	92	hypothetical protein, conserved
Tb927.2.1800	19	11	33	19	21	20	DNA polymerase delta catalytic subunit, putative
Tb927.2.1810	20	5	26	5	4	5	transcription silencer (ISWI)
Tb927.2.1820	6	4	11	18	18	12	protein kinase, putative
Tb927.2.1850	1	1	1	1	1	1	hypothetical protein, conserved
Tb927.2.1860	16	5	18	67	44	26	mitochondrial RNA binding complex 1 subunit (MRB1860)
Tb927.2.1890	10	21	11	30	9	9	E2-like ubiquitin-conjugation enzyme (ATG3)
Tb927.2.1920	76	113	69	131	100	122	expression site-associated gene (ESAG) protein, putative,expression site-associated gene 5 (ESAG5) protein, putative
Tb927.2.1931	19	14	10	6	8	8	18S ribosomal RNA
Tb927.2.1942	0	0	0	0	0	0	M3 ribosomal RNA
Tb927.2.1953	0	0	0	0	0	0	28S ribosomal RNA (LSU-alpha)
Tb927.2.1964	0	0	0	0	0	0	M1 ribosomal RNA
Tb927.2.1975	0	0	0	0	0	0	28S ribosomal RNA (LSU-beta)
Tb927.2.1986	0	0	0	0	0	0	M2 ribosomal RNA
Tb927.2.1997	0	0	0	0	0	0	M6 ribosomal RNA
Tb927.2.2008	0	0	0	0	0	0	M4 ribosomal RNA
Tb927.2.2020	58	79	53	36	28	31	expression site-associated gene (ESAG) protein, putative,expression site-associated gene 3 (ESAG3) protein, putative
Tb927.2.2029	3	1	5	0	2	1	expression site-associated gene (ESAG, pseudogene), putative,expression site-associated gene 3 (ESAG3), degenerate
Tb927.2.2060	48	49	52	22	17	21	variant surface glycoprotein (VSG)-related, putative
Tb927.2.2070	10	7	6	11	8	10	hypothetical protein
Tb927.2.2090	108	98	105	30	21	15	hypothetical protein
Tb927.2.2120	135	125	164	114	124	73	protein kinase, putative,NIMA/Nek Serine/threonine-protein kinase family, putative
Tb927.2.2130	222	98	202	85	76	52	small GTP-binding protein RAB6, putative
Tb927.2.2140	35	10	23	41	24	21	hypothetical protein, conserved
Tb927.2.2160	10	5	14	5	6	3	paraflagellar rod component, putative (PFC11)
Tb927.2.2180	38	5	30	28	24	18	ribosomal RNA processing protein 41B,RNase PH-like protein, putative,exosome complex exonuclease 1, putative (RRP41B)
Tb927.2.2190	12	13	9	2	4	3	histone deacetylase 3 (HDAC3)
Tb927.2.2200	67	38	33	11	13	12	hypothetical protein, conserved
Tb927.2.2210	8	4	15	2	3	2	hypothetical protein, conserved
Tb927.2.2220	22	15	24	12	16	12	hypothetical protein, conserved
Tb927.2.2230	1	0	4	0	0	0	hypothetical protein, conserved
Tb927.2.2240	0	0	0	0	0	0	tRNA exportin, putative,exportin-T, putative
Tb927.2.2260	32	90	36	33	20	7	phosphatidylinositol kinase related protein, putative
Tb927.2.2270	40	56	47	51	33	29	hypothetical protein, conserved
Tb927.2.2320	0	0	0	0	0	0	hypothetical protein
Tb927.2.2340	0	0	0	1	0	0	hypothetical protein, conserved
Tb927.2.2360	45	270	35	37	37	30	hypothetical protein, conserved
Tb927.2.2370	69	23	70	11	16	11	hypothetical protein, conserved
Tb927.2.2380	18	4	22	8	5	5	hypothetical protein, conserved
Tb927.2.2390	26	30	30	39	24	35	hypothetical protein, conserved
Tb927.2.2400	0	0	1	1	1	1	hypothetical protein, conserved
Tb927.2.2410	17	10	21	9	16	10	hypothetical protein, conserved
Tb927.2.2430	57	21	42	35	38	25	casein kinase II, alpha chain (CK2A2)
Tb927.2.2440	481	232	475	115	140	104	proteasome regulatory non-ATPase subunit 6 (RPN6)
Tb927.2.2450	64	80	53	46	50	38	ribosomal RNA methyltransferase, putative
Tb927.2.2460	69	25	118	11	15	12	ubiquitin-conjugating enzyme e2, putative
Tb927.2.2470	30	6	43	4	11	8	RNA-editing complex protein,KREPA1 (KREPA1)
Tb927.2.2490	53	24	88	40	18	23	hypothetical protein
Tb927.2.2500	51	31	31	21	17	15	hypothetical protein, conserved
Tb927.2.2510	65	77	62	91	95	88	voltage-dependent anion-selective channel
Tb927.2.2520	86	105	70	100	105	90	voltage-dependent anion-selective channel
Tb927.2.2530	22	1	34	21	21	17	hypothetical protein, conserved
Tb927.2.2540	57	132	44	19	18	16	hypothetical protein, conserved
Tb927.2.2550	33	6	31	13	18	14	hypothetical protein, conserved
Tb927.2.2570	31	47	22	26	28	27	hypothetical protein, conserved
Tb927.2.2580	44	37	45	91	72	81	hypothetical protein, conserved
Tb927.2.2590	72	87	42	72	60	62	hypothetical protein, conserved
Tb927.2.2650	8	12	11	13	15	15	hypothetical protein, conserved
Tb927.2.2670	657	322	750	255	321	202	histone H4 variant
Tb927.2.2720	8	4	17	13	9	7	protein kinase, putative
Tb927.2.2770	1	1	3	1	1	1	hypothetical protein, conserved
Tb927.2.2830	56	160	35	49	43	28	hypothetical protein, conserved
Tb927.2.2860	13	16	13	10	13	10	hypothetical protein, conserved
Tb927.2.2880	39	11	35	80	50	66	hypothetical protein, conserved
Tb927.2.2900	74	41	56	95	62	78	ARP2/3 complex subunit, putative
Tb927.2.2910	78	40	74	51	44	31	hypothetical protein, conserved
Tb927.2.2920	0	0	0	0	0	0	hypothetical protein, conserved
Tb927.2.2940	32	24	19	18	17	13	hypothetical protein, conserved
Tb927.2.2950	0	0	0	0	0	0	hypothetical protein, conserved
Tb927.2.2970	43	12	59	16	26	19	mitochondrial carrier protein (MCP13)
Tb927.2.2990	20	12	24	19	26	21	hypothetical protein, conserved
Tb927.2.3000	98	57	72	30	28	24	hypothetical protein, conserved
Tb927.2.3020	11	0	13	10	9	7	hypothetical protein, conserved
Tb927.2.3030	378	241	290	98	115	88	ATP-dependent Clp protease subunit, heat shock protein 78 (HSP78), putative
Tb927.2.3080	2	4	1	0	0	0	fatty acid desaturase, putative,oleate desaturase, putative
Tb927.2.3090	7	12	3	7	4	6	hypothetical protein, conserved
Tb927_02_v4.snoRNA.0100	17	20	8	79	28	51	unspecified product
Tb927.2.3160	17	3	9	13	11	12	hypothetical protein, conserved
Tb927.2.3180	0	0	0	0	0	0	kinetoplast polyadenylation/uridylation factor 1 (PPR1)
Tb927.2.3190	24	24	19	28	23	28	hypothetical protein, conserved
Tb927.2.3270	313	313	426	227	188	190	65 kDa invariant surface glycoprotein
Tb927.2.3280	286	271	358	195	186	168	65 kDa invariant surface glycoprotein
Tb927.2.3290	250	228	318	176	155	144	65 kDa invariant surface glycoprotein
Tb927.2.3300	240	214	324	188	153	140	65 kDa invariant surface glycoprotein
Tb927.2.3310	257	211	325	178	166	143	65 kDa invariant surface glycoprotein
Tb927.2.3320	2	8	5	1	3	2	65 kDa invariant surface glycoprotein
Tb927.2.3330	6	1	14	7	4	7	hypothetical protein
Tb927.2.3340	75	96	74	73	63	52	hypothetical protein
Tb927.2.3370	45	8	35	44	43	35	UDP-Gal or UDP-GlcNAc-dependent glycosyltransferase, putative
Tb927.2.3390	58	29	60	34	37	42	hypothetical protein, conserved
Tb927.2.3400	0	0	0	5	4	6	hypothetical protein, conserved
Tb927.2.3420	356	1185	315	113	77	78	hypothetical protein, conserved
Tb927.2.3440	48	30	48	75	72	71	D-alanyl-glycyl endopeptidase-like protein,cysteine peptidase, Clan CA, family C51, putative
Tb927.2.3460	30	19	48	41	35	29	D-alanyl-glycyl endopeptidase-like protein,cysteine peptidase, Clan CA, family C51, putative
Tb927.2.3480	33	9	28	23	21	20	transcription elongation factor s-II, putative (TFIIS2-2)
Tb927.2.3580	86	138	60	44	44	25	transcription elongation factor s-II, putative (TFIIS2-1)
Tb927.2.3610	2	2	3	0	1	1	hypothetical protein, conserved
Tb927.2.3620	15	20	19	9	14	12	GTP-binding elongation factor Tu family, putative
Tb927.2.3660	13	63	13	18	16	14	paraflagellar rod component, putative (PFC10)
Tb927.2.3720	13	9	6	22	15	10	ubiquitin-conjugating enzyme, putative
Tb927.2.3730	9	5	11	11	10	13	hypothetical protein, conserved
Tb927.2.3750	18	5	13	9	18	8	hypothetical protein, conserved
Tb927.2.3780	8	32	3	12	10	13	translation initiation factor IF-2, putative
Tb927.2.3800	82	44	86	43	59	35	guide RNA associated protein, GAP1,MRB1-associated protein
Tb927.2.3880	1	26	4	3	3	1	heterogeneous nuclear ribonucleoprotein H/F, putative (HNRNPH)
Tb927.2.3910	26	37	30	7	10	8	beta-ketoacyl synthase family protein, putative
Tb927.2.3920	0	0	0	0	0	0	hypothetical protein, conserved
Tb927.2.3930	25	20	38	19	25	18	DNA replication licensing factor MCM3, putative
Tb927.2.3960	31	57	35	74	53	52	chaperone protein DNAj, putative
Tb927.2.3970	62	40	40	31	29	16	hypothetical protein, conserved
Tb927.2.3990	19	9	20	7	13	9	hypothetical protein, conserved
Tb927.2.4000	8	2	5	6	6	8	hypothetical protein, conserved
Tb927.2.4020	0	0	0	0	0	0	ubiquitin activating enzyme, putative
Tb927.2.4050	46	30	67	20	28	13	hypothetical protein, conserved
Tb927.2.4060	105	249	111	62	72	52	dynein intermediate chain IC 138, putative
Tb927.2.4090	70	61	86	118	112	79	hypothetical protein, conserved
Tb927.2.4110	0	0	0	0	0	0	mitochondrial processing peptidase alpha subunit, putative,metallo-peptidase, Clan ME, Family M16
Tb927.2.4130	293	220	206	123	129	85	enoyl-CoA hydratase/Enoyl-CoA isomerase/3-hydroxyacyl-CoA dehydrogenase, putative
Tb927.2.4140	12	9	11	10	8	8	hypothetical protein, conserved
Tb927.2.4150	72	71	82	72	104	71	hypothetical protein, conserved
Tb927.2.4160	26	9	10	12	10	12	hypothetical protein, conserved
Tb927.2.4200	5	0	4	3	2	2	protein kinase, putative
Tb927.2.4210	85	23	129	96	72	56	glycosomal phosphoenolpyruvate carboxykinase (PEPCK)
Tb927.2.4230	3	17	6	9	4	4	NUP-1 protein, putative
Tb927.2.4240	3	0	2	0	2	1	GTP binding protein, putative
Tb927.2.4280	86	106	92	61	83	54	kinetoplastid-specific dual specificity phosphatase, putative
Tb927.2.4330	68	87	69	26	26	19	PFR5
Tb927.2.4340	0	0	0	0	1	0	hypothetical protein, conserved
Tb927.2.4370	118	19	111	90	69	71	trypanothione synthetase (TRYS)
Tb927.2.4380	13	10	11	10	8	6	hypothetical protein, conserved
Tb927.2.4390	8	5	12	6	12	8	endo/exonuclease Mre11 (MRE11)
Tb927.2.4400	23	19	16	6	6	3	hypothetical protein, conserved
Tb927.2.4410	132	58	128	98	118	95	hypothetical protein, conserved
Tb927.2.4420	8	4	11	11	9	10	hypothetical protein, conserved
Tb927.2.4440	3	0	0	1	1	1	hypothetical protein
Tb927.2.4445	2	1	0	1	0	0	hypothetical protein, conserved
Tb927.2.4460	0	0	1	1	1	0	hypothetical protein, conserved
Tb927.2.4470	10	6	9	3	9	5	hypothetical protein, conserved
Tb927.2.4480	67	35	81	53	50	37	hypothetical protein, conserved
Tb927.2.4510	41	37	25	17	18	17	cdc2-related kinase, putative,protein kinase, putative (CRK9)
Tb927.2.4520	22	34	46	30	30	23	hypothetical protein, conserved
Tb927.2.4530	31	24	56	51	45	49	hypothetical protein, conserved
Tb927.2.4540	0	0	0	0	0	0	Small nuclear ribonucleoprotein-associated protein B (snRNP-B) (Sm protein B) (Sm-B) (SmB), putative (TbSmB)
Tb927.2.4550	124	68	126	46	44	36	FtsJ cell division protein, putative
Tb927.2.4560	11	20	12	9	12	14	hypothetical protein, conserved
Tb927.2.4580	15	2	11	5	8	7	UNC119
Tb927.2.4590	98	28	106	315	316	260	branched-chain amino acid aminotransferase, putative
Tb927.2.4610	86	25	102	332	322	254	branched-chain amino acid aminotransferase, putative
Tb927.2.4620	12	14	13	9	10	5	hypothetical protein, conserved
Tb927.2.4650	12	21	16	22	23	20	hypothetical protein, conserved
Tb927.2.4670	13	11	14	41	18	13	hypothetical protein, conserved
Tb927.2.4680	26	5	38	17	19	16	hypothetical protein, conserved
Tb927.2.4700	179	94	136	101	82	67	hypothetical protein, conserved
Tb927.2.4710	29	98	25	21	23	19	RNA-binding protein, putative (TRRM1)
Tb927.2.4720	488	368	574	219	291	210	dolichyl-P-Man:GDP-Man7GlcNAc2-PP-dolichyl alpha-1,6-mannosyltransferase, putative (ALG12)
Tb927.2.4740	7	13	9	7	7	7	ribosomal protein L11, putative
Tb927.2.4750	22	11	22	25	18	22	hypothetical protein, conserved
Tb927.2.4760	5	2	7	7	5	5	hypothetical protein, conserved
Tb927.2.4780	151	262	101	165	107	123	hypothetical protein, conserved
Tb927.2.4800	47	17	43	35	37	36	hypothetical protein, conserved
Tb927.2.4810	59	28	74	19	16	10	hypothetical protein, conserved
Tb927.2.4830	0	0	1	0	0	0	TFIIF-stimulated CTD phosphatase, putative
Tb927.2.4840	46	53	51	44	45	39	hypothetical protein, conserved
Tb927.2.4850	147	65	141	108	116	96	hypothetical protein, conserved
Tb927.2.4870	15	31	25	36	29	30	kinetoplastid-specific dual specificity phosphatase, putative
Tb927.2.4890	9	12	11	6	8	7	ribosomal protein L11, putative
Tb927.2.4900	17	12	13	21	16	12	hypothetical protein, conserved
Tb927.2.4920	40	33	18	18	15	22	hypothetical protein, conserved
Tb927.2.4930	19	9	10	46	29	41	esterase, putative
Tb927.2.4950	5	9	6	1	2	3	hypothetical protein, conserved
Tb927.2.4970	31	16	25	19	17	17	hypothetical protein, conserved
Tb927.2.4980	17	31	23	12	22	23	hypothetical protein, conserved
Tb927.2.4990	68	18	51	37	40	35	hypothetical protein, conserved
Tb927.2.5000	23	23	36	19	14	16	hypothetical protein, conserved
Tb927.2.5010	37	12	46	9	13	12	hypothetical protein, conserved
Tb927.2.5020	24	14	39	38	43	35	acyl-CoA oxidase, putative
Tb927.2.5030	110	45	73	20	28	20	transcription initiation protein, putative
Tb927.2.5040	158	206	137	93	89	108	hypothetical protein, conserved
Tb927.2.5050	107	57	80	73	66	60	protein phosphatase 2C, putative
Tb927.2.5060	147	106	185	199	184	192	GTP binding protein, putative
Tb927.2.5070	22	25	14	25	14	14	hypothetical protein, conserved
Tb927.2.5080	9	18	14	14	9	8	hypothetical protein, conserved
Tb927.2.5120	82	119	52	65	72	63	vesicle-associated membrane protein, putative,synaptobrevin, putative
Tb927.2.5130	47	56	34	86	69	59	hypothetical protein, conserved
Tb927.2.5140	34	58	36	30	32	35	hypothetical protein, conserved
Tb927.2.5150	87	41	100	27	28	21	TPR-repeat protein, putative
Tb927.2.5160	132	96	189	355	204	244	chaperone protein DNAj, putative
Tb927.2.5180	54	79	52	50	44	43	aldo-keto reductase, putative
Tb927.2.5190	44	70	49	38	31	34	hypothetical protein, conserved
Tb927.2.5200	66	12	48	66	60	63	hypothetical protein, conserved
Tb927.2.5210	17	37	21	10	5	6	3-oxoacyl-ACP reductase, putative
Tb927.2.5220	63	31	65	39	39	51	hypothetical protein, conserved
Tb927.2.5230	28	22	19	7	14	12	protein kinase, putative
Tb927.2.5240	22	17	15	21	17	23	PRP19-like protein, putative (TbPRP19)
Tb927.2.5250	41	38	48	26	29	25	tubulin-tyrosine ligase, putative
Tb927.2.5260	97	330	96	41	49	40	hypothetical protein, conserved
Tb927.2.5270	25	83	32	27	26	16	dynein heavy chain, putative
Tb927.2.5280	47	46	44	56	42	41	trans-sialidase, putative
Tb927.2.5290	10	4	13	10	11	12	hypothetical protein, conserved
Tb927.2.5300	17	5	14	15	10	12	hypothetical protein, conserved
Tb927.2.5310	10	8	8	14	11	14	hypothetical protein, conserved
Tb927.2.5320	8	4	4	5	6	7	hypothetical protein, conserved
Tb927.2.5330	3	5	4	6	7	8	hypothetical protein, conserved
Tb927.2.5340	8	4	5	5	6	6	hypothetical protein, conserved
Tb927.2.5350	15	6	14	17	14	24	hypothetical protein, conserved
Tb927.2.5360	5	4	4	5	4	6	hypothetical protein, conserved
Tb927.2.5384	0	1	1	1	1	1	retrotransposon hot spot protein (RHS, pseudogene), putative,retrotransposon hot spot protein (RHS), degenerate
Tb927.2.5410	28	17	28	7	7	6	ABC transporter, putative,multidrug resistance protein
Tb927.2.5440	97	221	71	110	79	84	hypothetical protein, conserved
Tb927.2.5480	21	21	30	22	21	22	hypothetical protein, conserved
Tb927.2.5500	94	91	67	47	49	53	hypothetical protein, conserved
Tb927.2.5530	24	10	33	16	36	27	hypothetical protein, conserved
Tb927.2.5540	29	80	28	38	39	39	hypothetical protein, conserved
Tb927.2.5600	31	80	32	41	36	41	hypothetical protein, conserved
Tb927.2.5610	26	18	30	24	41	26	hypothetical protein, conserved
Tb927.2.5630	106	80	77	42	46	55	hypothetical protein, conserved
Tb927.2.5650	15	15	18	13	16	19	hypothetical protein, conserved
Tb927.2.5660	61	33	105	204	186	182	adenylate kinase, putative (ADKA)
Tb927.2.5680	0	0	0	0	1	0	unspecified product
Tb927.2.5700	0	0	0	0	0	0	small nuclear RNA, U2 snRNA
Tb927.2.5710	1	0	0	0	0	0	hypothetical protein
Tb927.2.5720	12	6	6	10	9	7	hypothetical protein
Tb927.2.5750	17	3	20	34	28	21	tyrosyl-DNA Phosphodiesterase (Tdp1), putative
Tb927.2.5760	10	11	16	19	14	10	hypothetical protein, conserved
Tb927.2.5800	48	36	57	35	19	19	sedoheptulose-1,7-bisphosphatase (SBPase)
Tb927.2.5810	30	85	25	19	31	16	hypothetical protein, conserved
Tb927.2.5820	6	0	4	11	9	8	hypothetical protein, conserved
Tb927.2.5830	14	11	13	6	5	7	hypothetical protein, conserved
Tb927.2.5850	114	346	104	100	66	73	small nuclear ribonucleoprotein SmD2 (Sm-D2)
Tb927.2.5860	6	7	4	15	15	7	hypothetical protein, conserved
Tb927.2.5870	0	0	0	0	0	0	hypothetical protein, conserved
Tb927.2.5890	20	6	18	6	5	4	hypothetical protein, conserved
Tb927.2.5900	10	12	13	5	5	5	hypothetical protein, conserved
Tb927.2.5910	1198	3586	1533	1907	1902	1709	40S ribosomal protein S13, putative
Tb927.2.5930	54	14	33	9	11	5	hypothetical protein, conserved
Tb927.2.5950	77	18	67	53	35	40	hypothetical protein, conserved
Tb927.2.5970	26	5	28	37	27	27	hypothetical protein, conserved
Tb927.2.5980	22	3	19	10	9	8	ATP-dependent Clp protease subunit, heat shock protein 104 (HSP104), putative,atp-dependent chaperone (HSP104)
Tb927.2.6000	252	842	243	160	162	101	glycosylphosphatidylinositol-specific phospholipase C (GPI-PLC)
Tb927.2.6050	1	3	1	1	1	0	beta prime COP protein
Tb927.2.6070	26	27	36	43	37	38	mitochondrial RNA binding complex 1 subunit (MRB6070)
Tb927.2.6080	39	34	35	34	35	34	hypothetical protein, conserved
Tb927.2.6090	777	1408	624	986	740	679	60S ribosomal protein L44,ribosomal protein L36a.e (RPL44)
Tb927.2.6100	120	72	95	47	57	32	hypothetical protein, conserved
Tb927.2.6130	58	8	78	24	41	29	ABC transporter, putative
Tb927.2.6150	22	13	7	10	9	9	adenosine transporter 2 (TbNT2/927)
Tb927.2.6180	5	4	4	2	1	4	iron/ascorbate oxidoreductase family protein, putative
Tb927.2.6200	0	0	0	0	0	0	adenosine transporter 2, putative (TbNT3)
Tb927.2.6210	28	53	26	10	11	15	iron/ascorbate oxidoreductase family protein, putative
Tb927.2.6220	0	0	0	0	0	0	adenosine transporter 2, putative (TbNT4)
Tb927.2.6230	4	4	2	5	3	4	iron/ascorbate oxidoreductase family protein, putative
Tb927.2.6240	1	0	1	5	2	1	adenosine transporter 2 (TbNT5)
Tb927.2.6270	2	3	1	2	2	3	iron/ascorbate oxidoreductase family protein, putative
Tb927.2.6280	6	0	3	6	11	4	adenosine transporter 2, putative (TbNT7)
Tb927.2.6310	3	3	0	2	2	3	iron/ascorbate oxidoreductase family protein, putative
Tb927.2.6320	6	2	1	6	8	3	adenosine transporter 2, putative (TbNT6)
Tb927.2.6350	5	4	1	3	3	3	variant surface glycoprotein (VSG, pseudogene), putative,variant surface glycoprotein, point mutation
Tb927.2.6372	0	0	0	0	0	0	variant surface glycoprotein (VSG, pseudogene), putative,variant surface glycoprotein (VSG), frameshifted and degenerate pseudogene
Tb927.2.6375	0	0	0	0	0	0	variant surface glycoprotein (VSG, pseudogene), putative,variant surface glycoprotein (VSG), frameshifted pseudogene
Tb927.2.6380	0	0	0	0	0	0	variant surface glycoprotein (VSG, pseudogene), putative,variant surface glycoprotein, frameshift
Tb927.2.6390	0	0	0	0	0	0	variant surface glycoprotein (VSG, pseudogene), putative,variant surface glycoprotein, degenerate
Tb927.2.6400	0	0	0	0	0	0	expression site-associated gene (ESAG, pseudogene), putative,expression site-associated gene 3 (ESAG3), degenerate
Tb927.2.6404	0	0	0	0	0	0	UDP-Gal or UDP-GlcNAc-dependent glycosyltransferase (pseudogene), putative,UDP-Gal or UDP- GlcNAc-dependent glycosyltransferase, degenerate
Tb927.2.6410	0	0	0	0	0	0	variant surface glycoprotein (VSG, atypical), putative
Tb927.2.6430	0	0	0	0	0	0	variant surface glycoprotein (VSG, pseudogene), putative,variant surface glycoprotein, frameshift
Tb927.2.6435	0	0	0	0	0	0	variant surface glycoprotein (VSG, pseudogene), putative,variant surface glycoprotein, degenerate
Tb927.3.100	0	0	0	0	0	0	hypothetical protein, pseudogene,hypothetical protein, degenerate
Tb927.3.110	0	0	0	0	0	0	expression site-associated gene (ESAG, pseudogene), putative,expression site-associated gene 3 (ESAG3), degenerate
Tb927.3.120	0	0	0	0	0	0	variant surface glycoprotein (VSG), putative
Tb927.3.130	0	0	0	0	0	0	variant surface glycoprotein (VSG, pseudogene), putative,variant surface glycoprotein, truncated
Tb927.3.140	0	0	0	0	0	0	variant surface glycoprotein (VSG, pseudogene), putative,variant surface glycoprotein, degenerate
Tb927.3.150	0	0	0	0	0	0	variant surface glycoprotein (VSG), putative
Tb927.3.160	0	0	0	0	0	0	expression site-associated gene (ESAG, pseudogene), putative,expression site-associated gene 3 (ESAG3), degenerate
Tb927.3.170	0	0	0	0	0	0	variant surface glycoprotein (VSG, pseudogene), putative,variant surface glycoprotein, degenerate
Tb927.3.180	0	0	0	0	0	0	variant surface glycoprotein (VSG, atypical), putative
Tb927.3.190	0	0	0	0	0	0	variant surface glycoprotein (VSG), putative
Tb927.3.200	0	0	0	0	0	0	variant surface glycoprotein (VSG, pseudogene), putative,variant surface glycoprotein, truncated, degenerate
Tb927.3.210	0	0	1	0	0	1	variant surface glycoprotein (VSG, atypical), putative
Tb927.3.220	0	0	0	0	0	0	variant surface glycoprotein (VSG, pseudogene), putative,variant surface glycoprotein, degenerate
Tb927.3.230	0	0	0	0	0	0	variant surface glycoprotein (VSG, pseudogene), putative,variant surface glycoprotein, degenerate
Tb927.3.240	0	0	0	0	0	0	variant surface glycoprotein (VSG, pseudogene), putative,variant surface glycoprotein, degenerate
Tb927.3.250	0	0	0	0	0	0	expression site-associated gene (ESAG, pseudogene), putative,expression site-associated gene 3 (ESAG3), degenerate
Tb927.3.260	0	0	0	0	0	0	variant surface glycoprotein (VSG, pseudogene), putative,variant surface glycoprotein, fragment
Tb927.3.270	0	0	0	0	0	0	variant surface glycoprotein (VSG, pseudogene), putative,variant surface glycoprotein, frameshift
Tb927.3.280	0	0	0	0	0	0	variant surface glycoprotein (VSG, pseudogene), putative,variant surface glycoprotein, degenerate
Tb927.3.290	0	0	0	0	0	0	expression site-associated gene (ESAG, pseudogene), putative,expression site-associated gene 3 (ESAG3), degenerate
Tb927.3.300	0	0	0	0	0	0	variant surface glycoprotein (VSG, pseudogene), putative,variant surface glycoprotein, degenerate
Tb927.3.310	0	0	0	0	0	0	variant surface glycoprotein (VSG, pseudogene), putative,variant surface glycoprotein, degenerate
Tb927.3.320	0	0	1	0	0	0	variant surface glycoprotein (VSG, pseudogene), putative,variant surface glycoprotein, point mutation
Tb927.3.330	0	0	0	0	0	0	variant surface glycoprotein (VSG, pseudogene), putative,variant surface glycoprotein, degenerate
Tb927.3.340	0	0	0	0	0	0	variant surface glycoprotein (VSG), putative
Tb927.3.350	0	0	0	0	0	0	variant surface glycoprotein (VSG, pseudogene), putative,variant surface glycoprotein, degenerate
Tb927.3.360	0	0	0	0	0	0	variant surface glycoprotein (VSG, pseudogene), putative,variant surface glycoprotein, degenerate
Tb927.3.370	0	0	0	0	0	0	variant surface glycoprotein (VSG, atypical), putative
Tb927.3.380	0	0	0	0	0	0	variant surface glycoprotein (VSG, pseudogene), putative,variant surface glycoprotein, truncated, degenerate
Tb927.3.390	0	0	0	0	0	0	variant surface glycoprotein (VSG, pseudogene), putative,variant surface glycoprotein, degenerate
Tb927.3.400	0	0	0	0	0	0	variant surface glycoprotein (VSG, pseudogene), putative,variant surface glycoprotein, degenerate
Tb927.3.410	0	0	0	0	0	0	variant surface glycoprotein (VSG, pseudogene), putative,variant surface glycoprotein, degenerate
Tb927.3.420	0	0	0	0	0	0	variant surface glycoprotein (VSG, pseudogene), putative,variant surface glycoprotein, degenerate
Tb927.3.430	0	0	0	0	0	0	expression site-associated gene (ESAG, pseudogene), putative,expression site-associated gene 3 (ESAG3), truncated
Tb927.3.440	0	0	0	0	0	0	variant surface glycoprotein (VSG), putative
Tb927.3.450	0	0	0	0	0	0	variant surface glycoprotein (VSG, pseudogene), putative,variant surface glycoprotein, degenerate
Tb927.3.460	0	3	0	0	0	0	expression site-associated gene (ESAG, pseudogene), putative,expression site-associated gene 3 (ESAG3), degenerate
Tb927.3.470	0	0	0	0	0	0	variant surface glycoprotein (VSG, pseudogene), putative,variant surface glycoprotein, point mutation
Tb927.3.480	0	0	0	0	0	0	variant surface glycoprotein (VSG, pseudogene), putative,variant surface glycoprotein, degenerate
Tb927.3.490	0	0	0	0	0	0	variant surface glycoprotein (VSG), putative
Tb927.3.500	0	0	0	0	0	0	variant surface glycoprotein (VSG, pseudogene), putative,variant surface glycoprotein, degenerate
Tb927.3.510	0	0	0	0	0	0	hypothetical protein, conserved
Tb927.3.520	0	0	0	0	0	0	expression site-associated gene (ESAG) protein, putative,expression site-associated gene 1 (ESAG1) protein, putative
Tb927.3.530	0	0	0	0	0	0	expression site-associated gene (ESAG, pseudogene), putative,expression site-associated gene 11 (ESAG11), degenerate
Tb927.3.540	0	0	0	0	0	0	expression site-associated gene (ESAG, pseudogene), putative,expression site-associated gene 1 (ESAG1), truncated
Tb927.3.550	0	0	0	0	0	0	expression site-associated gene (ESAG, pseudogene), putative,expression site-associated gene 1 (ESAG1), degenerate
Tb927.3.560	0	0	0	0	0	0	expression site-associated gene (ESAG) protein, putative,expression site-associated gene 11 (ESAG11) protein, putative
Tb927.3.570	5	8	3	1	4	1	expression site-associated gene (ESAG) protein, putative,expression site-associated gene 2 (ESAG2) protein, putative
Tb927.3.580	117	299	112	85	125	82	leucine-rich repeat protein (LRRP), putative
Tb927.3.590	17	23	21	32	40	40	adenosine transporter, putative
Tb927.3.600	105	74	64	147	224	14	hypothetical protein
Tb927.3.610	74	37	46	69	100	30	N-acetyltransferase complex ARD1 subunit, putative
Tb927.3.620	46	55	40	16	29	10	ATP-dependent DEAD/H RNA helicase, putative
Tb927.3.630	65	306	80	77	80	64	hypothetical protein, conserved
Tb927.3.640	77	99	110	41	64	48	hypothetical protein, conserved
Tb927.3.650	1	2	2	0	1	1	hypothetical protein, conserved
Tb927.3.660	15	18	17	14	18	12	hypothetical protein, conserved
Tb927.3.670	22	31	25	19	23	19	hypothetical protein
Tb927.3.680	0	6	3	0	2	0	cytochrome P450, putative
Tb927.3.690	156	640	179	128	164	83	protein kinase, putative
Tb927.3.700	1	0	0	0	0	0	hypothetical protein, conserved
Tb927.3.710	5	3	9	9	6	9	hypothetical protein, conserved
Tb927.3.720	0	0	0	0	0	0	zinc finger protein 2, putative (ZFP3)
Tb927.3.730	1271	909	1831	570	787	340	hypothetical protein, conserved
Tb927.3.740	0	0	0	0	0	0	ZFP family member, putative (ZC3H5)
Tb927.3.750	970	981	673	140	209	108	hypothetical protein, conserved
Tb927.3.760	15	4	17	24	39	32	hypothetical protein, conserved
Tb927.3.770	90	109	50	30	58	34	hypothetical protein, conserved
Tb927.3.780	126	138	122	157	160	146	proteasome alpha 7 subunit (TbPSA7)
Tb927.3.790	6	7	2	0	1	1	ZFP family member, putative (ZC3H6)
Tb927.3.800	49	43	66	67	107	62	hypothetical protein, conserved
Tb927.3.810	0	1	0	0	0	0	hypothetical protein, conserved
Tb927.3.820	41	48	20	63	85	77	hypothetical protein, conserved
Tb927.3.830	22	18	32	15	20	12	flap endonuclease-1 (FEN-1), putative
Tb927.3.840	24	21	18	18	20	16	hypothetical protein, conserved
Tb927.3.850	1	2	3	5	6	2	hypothetical protein, conserved
Tb927.3.860	147	373	179	132	173	132	acyl carrier protein,acyl carrier protein, mitochondrial precursor, putative (ACP)
Tb927.3.870	41	24	55	51	77	40	hypothetical protein, conserved
Tb927.3.880	139	188	88	74	118	75	hypothetical protein, conserved
Tb927.3.890	17	84	33	32	38	24	hypothetical protein, conserved
Tb927.3.900	29	35	25	46	61	41	hypothetical protein, conserved
Tb927.3.910	81	124	114	34	58	30	gamma-tubulin,tubulin gamma chain
Tb927.3.920	12	2	18	16	18	12	hypothetical protein, conserved
Tb927.3.930	33	84	47	73	88	74	dynein heavy chain, putative
Tb927.3.940	1	6	1	0	0	1	hypothetical protein, conserved
Tb927.3.950	161	94	170	120	134	83	hypothetical protein, conserved
Tb927.3.960	123	197	176	264	273	243	protein transport protein Sec61 gamma subunit, putative
Tb927.3.970	22	17	23	28	39	24	hypothetical protein, conserved
Tb927.3.980	0	0	0	0	0	0	hypothetical protein, conserved
Tb927.3.990	18	12	25	12	12	7	hypothetical protein, conserved
Tb927.3.1000	20	21	22	9	17	10	frataxin-like, mitochondrial precursor, putative
Tb927.3.1010	231	909	319	113	111	122	hypothetical protein, conserved
Tb927.3.1020	52	42	45	113	83	47	hypothetical protein, conserved
Tb927.3.1030	0	0	0	0	0	0	RNA-binding protein (RPB28)
Tb927.3.1040	56	34	59	50	80	45	hypothetical protein, conserved (pseudogene),hypothetical protein, conserved, interrupted
Tb927.3.1050	0	0	0	0	0	0	transposase of Tn10
Tb927.3.1060	0	0	0	0	0	0	hypothetical protein, conserved (pseudogene),hypothetical protein, conserved, interrupted
Tb927.3.1070	17	11	35	15	16	8	peptide chain release factor 1, putative
Tb927.3.1080	125	289	114	143	167	125	hypothetical protein, conserved
Tb927.3.1090	13	16	22	6	7	5	small nuclear RNA (snRNA) U1 (TbU1-24K)
Tb927.3.1100	14	7	21	16	38	20	hypothetical protein, conserved
Tb927.3.1110	3408	8593	3635	895	1671	645	flagellar transport protein, putative (PIFTA1)
Tb927.3.1120	0	0	0	0	1	0	GTP-binding nuclear protein rtb2, putative (rtb2)
Tb927.3.1130	29	20	38	26	42	24	DNA polymerase delta subunit 2, putative
Tb927.3.1140	11	4	17	5	7	6	hypothetical protein, conserved
Tb927.3.1150	106	126	100	43	48	36	hypothetical protein, conserved
Tb927.3.1160	6	3	7	10	15	12	hypothetical protein, conserved
Tb927.3.1170	48	19	40	21	25	18	hypothetical protein, conserved
Tb927.3.1180	13	12	17	11	19	13	hypothetical protein, conserved
Tb927.3.1190	20	54	28	5	10	5	hypothetical protein, conserved
Tb927.3.1200	61	136	54	74	87	58	hypothetical protein, conserved
Tb927.3.1210	22	35	37	30	48	32	protein transport protein Sec24 (SEC24.1)
Tb927.3.1220	52	28	41	19	22	13	hypothetical protein, conserved
Tb927.3.1230	15	7	18	9	17	10	hypothetical protein
Tb927.3.1240	26	37	67	37	53	34	protein phosphatase 2A, putative
Tb927.3.1250	1	1	1	1	1	1	DNA-directed RNA polymerase I subunit, putative,RNA-binding protein RBP10, putative (RPB10)
Tb927.3.1260	86	175	110	45	65	42	hypothetical protein, conserved
Tb927.3.1270	5	6	4	0	0	1	hypothetical protein, conserved
Tb927.3.1280	31	20	36	26	47	34	hypothetical protein, conserved
Tb927.3.1290	32	19	38	34	56	23	cullin 4B, putative
Tb927.3.1300	76	38	82	86	156	89	hypothetical protein, conserved
Tb927.3.1310	5	1	3	7	16	6	hypothetical protein, conserved
Tb927.3.1320	14	2	12	2	6	4	hypothetical protein, conserved
Tb927.3.1330	26	19	55	12	24	8	hypothetical protein, conserved
Tb927.3.1340	15	5	26	30	48	31	ZFP family member, putative (ZC3H7)
Tb927.3.1350	24	16	38	13	27	15	hypothetical protein, conserved
Tb927.3.1360	4	1	7	2	2	2	cytosine-specific DNA methylase, putative
Tb927.3.1370	464	863	444	876	866	753	40S ribosomal protein S25, putative
Tb927.3.1380	55	11	98	72	105	61	ATP synthase beta chain, mitochondrial precursor,ATP synthase F1, beta subunit
Tb927.3.1390	67	90	83	41	67	56	hypothetical protein, conserved
Tb927.3.1400	6	1	3	1	3	2	alpha-tubulin N-acetyltransferase, putative
Tb927.3.1410	61	120	57	160	177	139	cytochrome oxidase subunit VII (COXVII)
Tb927.3.1420	2	7	4	2	4	2	hypothetical protein, conserved
Tb927.3.1430	38	16	33	12	18	18	chaperone protein DNAj, putative
Tb927.3.1440	61	46	92	18	23	14	AAA ATPase, putative,Spastin, putative
Tb927.3.1450	28	15	20	18	20	21	hypothetical protein, conserved
Tb927.3.1460	62	60	50	66	73	71	hypothetical protein
Tb927.3.1470	44	53	68	63	39	47	variant surface glycoprotein (VSG)-related, putative
Tb927.3.1480	83	176	71	15	22	17	hypothetical protein, conserved
Tb927.3.1490	33	32	44	16	25	19	leucine-rich repeat protein (LRRP), putative
Tb927.3.1500	545	421	471	103	107	67	variant surface glycoprotein (VSG)-related, putative
Tb927.3.1510	551	376	435	64	71	53	variant surface glycoprotein (VSG)-related, putative
Tb927.3.1520	40	56	69	66	44	48	variant surface glycoprotein (VSG)-related, putative
Tb927.3.1530	78	48	61	67	68	74	hypothetical protein, conserved
Tb927.3.1540	0	0	0	0	0	0	CAAX prenyl protease 2, putative,peptidase with unknown catalytic mechanism (family U48)
Tb927.3.1550	41	26	20	44	50	44	hypothetical protein, conserved
Tb927.3.1560	70	54	72	12	14	9	hypothetical protein, conserved
Tb927.3.1570	120	36	138	78	79	44	protein kinase, putative
Tb927.3.1580	39	35	38	14	19	17	hypothetical protein, conserved
Tb927.3.1590	15	3	27	10	10	13	mitochondrial RNA binding complex 1 subunit (MRB1590)
Tb927.3.1600	0	0	0	0	0	0	hypothetical protein, conserved
Tb927.3.1610	123	63	110	49	39	38	protein kinase, putative
Tb927.3.1620	7	0	12	4	6	5	hypothetical protein, conserved
Tb927.3.1630	1	2	2	1	1	0	casein kinase 1, putative (CK1)
Tb927.3.1640	0	0	0	0	0	0	hypothetical protein
Tb927.3.1650	0	0	0	0	0	0	hypothetical protein
Tb927.3.1660	0	0	0	0	0	0	hypothetical protein, conserved
Tb927.3.1670	46	26	55	56	47	51	hypothetical protein, conserved
Tb927.3.1680	385	629	426	107	73	56	hypothetical protein, conserved
Tb927.3.1690	3	7	3	1	2	2	hypothetical protein, conserved
Tb927.3.1700	17	6	33	21	18	18	diacylglycerol acyltransferase, putative
Tb927.3.1710	24	28	20	20	22	19	hypothetical protein, conserved
Tb927.3.1720	31	10	27	81	45	35	hypothetical protein, conserved
Tb927.3.1730	0	1	0	0	0	0	hypothetical protein, conserved
Tb927.3.1740	229	150	236	131	125	87	hypothetical protein, conserved
Tb927.3.1750	18	10	12	10	8	9	rev7, putative,mitotic spindle checkpoint component, putative
Tb927.3.1760	266	298	107	66	52	43	chaperone protein DNAj, putative
Tb927.3.1770	13	3	9	12	8	7	leucine-rich repeat protein (LRRP), putative
Tb927.3.1780	0	0	1	0	0	0	U6 snRNA-associated Sm-like protein LSm8p (TbLSm8)
Tb927.3.1790	0	0	0	0	0	0	pyruvate dehydrogenase E1 beta subunit, putative
Tb927.3.1800	155	88	110	89	101	67	hypothetical protein, conserved
Tb927.3.1810	38	25	42	69	49	41	hypothetical protein, conserved
Tb927.3.1820	112	51	122	73	61	49	mitochondrial RNA binding complex 1 subunit (MRB1820)
Tb927.3.1830	15	14	17	31	18	16	hypothetical protein, conserved
Tb927.3.1840	1	2	6	13	6	4	3-oxo-5-alpha-steroid 4-dehydrogenase, putative
Tb927.3.1850	54	118	43	30	19	14	hypothetical protein, conserved
Tb927.3.1860	3	2	5	13	15	14	hypothetical protein, conserved
Tb927.3.1870	6	1	8	14	13	18	hypothetical protein, conserved
Tb927.3.1880	36	18	51	11	17	15	hypothetical protein, conserved
Tb927.3.1890	33	24	25	31	21	17	cytochrome c oxidase assembly protein, putative
Tb927.3.1891	0	0	0	0	0	0	C/D snoRNA, TB3C2C1
Tb927.3.1892	0	0	0	0	0	0	C/D snoRNA, TB3C2C1
Tb927.3.1893	0	0	0	0	0	0	C/D snoRNA, TB3C2C1
Tb927.3.1894	0	0	0	0	0	0	C/D snoRNA, TB3C2C1
Tb927.3.1895	0	0	0	0	0	0	C/D snoRNA, TB3C2C1
Tb927.3.1896	0	0	0	0	0	0	C/D snoRNA, TB3C2C1
Tb927.3.1905	0	0	0	0	0	0	C/D snoRNA, TB3C2C1
Tb927.3.1900	119	97	111	46	40	29	hypothetical protein, conserved
Tb927.3.1910	213	350	80	79	71	48	hypothetical protein, conserved
Tb927.3.1920	1	0	0	0	0	0	NOT5 protein (NOT5)
Tb927.3.1930	18	3	25	27	26	26	hypothetical protein, conserved
Tb927.3.1940	10	12	19	10	16	14	hypothetical protein, conserved
Tb927.3.1960	146	93	97	45	46	40	hypothetical protein, conserved
Tb927.3.1970	2	2	3	3	2	1	hypothetical protein, conserved
Tb927.3.1980	1	3	1	1	0	1	hypothetical protein, conserved
Tb927.3.1990	68	21	36	37	45	34	hypothetical protein, conserved
Tb927.3.2000	22	33	25	16	19	20	RNA-binding protein, putative (RBP21)
Tb927.3.2010	47	18	58	31	39	34	hypothetical protein, conserved
Tb927.3.2020	66	25	48	15	19	14	kinesin, putative
Tb927.3.2030	4	12	10	20	10	13	acylphosphatase, putative
Tb927.3.2040	7	2	23	8	7	3	kinesin, putative
Tb927.3.2050	1	3	3	8	8	5	hypothetical protein, conserved
Tb927.3.2060	22	13	21	32	34	25	protein kinase, putative
Tb927.3.2070	0	1	1	0	1	1	hypothetical protein, conserved
Tb927.3.2080	36	17	25	23	33	33	hypothetical protein, conserved
Tb927.3.2090	6	7	9	6	6	8	aminopeptidase P1, putative,metallo-peptidase, Clan MG, Family M24
Tb927.3.2100	10	23	9	23	21	12	hypothetical protein, conserved
Tb927.3.2110	38	43	32	22	23	21	TFIIF-stimulated CTD phosphatase, putative
Tb927.3.2120	8	5	7	11	7	10	hypothetical protein, conserved
Tb927.3.2130	30	60	26	15	17	14	hypothetical protein, conserved
Tb927.3.2140	32	10	68	26	29	22	transcription activator, putative
Tb927.3.2150	1	0	2	1	1	1	protein phosphatase 2C, putative
Tb927.3.2160	41	36	52	32	25	18	hypothetical protein, conserved
Tb927.3.2170	42	22	53	12	17	11	translation elongation factor EF-2, putative
Tb927.3.2180	93	149	89	78	64	71	hypothetical protein, conserved
Tb927.3.2190	52	24	35	36	32	39	RNA triphosphatase (TbCET1)
Tb927.3.2200	29	15	23	10	13	8	hypothetical protein, conserved
Tb927.3.2210	20	6	19	10	14	15	hypothetical protein, conserved
Tb927.3.2220	185	186	226	106	72	72	hypothetical protein, conserved
Tb927.3.2230	147	35	157	241	221	242	succinyl-CoA synthetase alpha subunit, putative
Tb927.3.2240	23	13	20	23	19	18	hypothetical protein, conserved
Tb927.3.2250	39	13	26	36	34	35	hypothetical protein, conserved
Tb927.3.2260	91	158	62	17	13	13	hypothetical protein, conserved
Tb927.3.2270	45	103	36	34	29	28	hypothetical protein, conserved
Tb927.3.2280	31	7	21	22	21	22	vacuolar sorting protein 33 , putative
Tb927.3.2290	98	85	68	33	24	26	chaperone protein DNAj, putative
Tb927.3.2300	54	53	35	8	14	12	hypothetical protein, conserved
Tb927.3.2310	255	152	273	328	311	320	PACRGA
Tb927.3.2320	36	15	33	25	24	27	COP9 signalosome complex subunit 2, putative
Tb927.3.2330	48	10	57	47	49	36	hypothetical protein, conserved
Tb927.3.2340	9	8	16	22	27	18	peroxin-2,glycosome import protein (gim1) (PEX2)
Tb927.3.2350	32	85	48	19	12	17	hypothetical protein, conserved
Tb927.3.2360	90	35	70	55	62	59	hypothetical protein, conserved
Tb927.3.2370	77	26	52	82	75	53	hypothetical protein, conserved
Tb927.3.2380	19	22	18	18	26	30	hypothetical protein, conserved
Tb927.3.2390	3	4	8	1	2	1	hypothetical protein, conserved
Tb927.3.2400	17	23	36	85	82	77	palmitoyl acyltransferase 10, putative
Tb927.3.2410	43	51	50	68	62	46	peroxisome assembly protein, putative
Tb927.3.2420	204	538	182	119	87	91	hypothetical protein, conserved
Tb927.3.2430	1	0	0	1	0	0	hypothetical protein, conserved
Tb927.3.2440	81	112	108	28	31	22	serine/threonine-protein kinase, putative,protein kinase, putative
Tb927.3.2450	0	0	0	0	0	0	hypothetical protein, conserved
Tb927.3.2460	0	3	0	0	0	0	hypothetical protein, conserved
Tb927.3.2470	222	483	201	172	137	142	pumilio RNA binding protein, putative (PUF8)
Tb927.3.2480	56	39	52	82	61	67	hypothetical protein, conserved
Tb927.3.2490	586	880	491	139	110	74	hypothetical protein, conserved
Tb927.3.2500	1	2	1	1	1	2	hypothetical protein
Tb927.3.2510	1	2	0	0	2	2	expression site-associated gene (ESAG) protein, putative,expression site-associated gene 2 (ESAG2) protein, putative
Tb927.3.2520	0	0	0	0	0	0	expression site-associated gene (ESAG) protein, putative,expression site-associated gene 1 (ESAG1) protein, putative
Tb927.3.2530	3	4	1	0	1	0	expression site-associated gene (ESAG, pseudogene), putative,expression site-associated gene 11 (ESAG11), degenerate
Tb927.3.2540	1	5	3	1	3	3	variant surface glycoprotein (VSG)-related, putative
Tb927.3.2550	0	1	1	0	0	0	hypothetical protein, conserved
Tb927.3.2560	0	1	0	1	0	0	hypothetical protein, conserved
Tb927.3.2570	0	0	0	0	0	0	hypothetical protein, conserved
Tb927.3.2580	2	8	3	1	2	1	hypothetical protein, conserved
Tb927.3.2590	43	58	36	21	31	24	hypothetical protein
Tb927.3.2600	128	476	114	38	43	16	ATP-dependent DEAD/H RNA helicase, putative
Tb927.3.2610	52	278	43	33	51	32	GPI inositol deacylase 2 (GPIdeAc2)
Tb927.3.2620	19	10	36	5	12	6	hypothetical protein, conserved
Tb927.3.2630	52	87	45	38	64	38	hypothetical protein, conserved
Tb927.3.2640	10	34	9	8	9	9	hypothetical protein, conserved
Tb927.3.2650	117	103	70	44	47	50	cytochrome c oxidase copper chaperone, putative
Tb927.3.2660	3	1	4	2	4	3	hypothetical protein, conserved
Tb927.3.2670	24	89	30	19	29	19	hypothetical protein, conserved
Tb927.3.2680	21	16	23	17	29	22	hypothetical protein, conserved
Tb927.3.2690	1	0	0	0	0	0	serine/threonine-protein kinase, putative,protein kinase, putative
Tb927.3.2700	4	5	3	10	8	6	hypothetical protein, conserved
Tb927.3.2710	58	59	53	21	33	16	6-phosphofructo-2-kinase/fructose-2,6-bisphosphatase
Tb927.3.2720	22	8	24	68	63	34	hypothetical protein
Tb927.3.2730	40	44	71	13	20	9	hypothetical protein, conserved
Tb927.3.2740	14	14	9	7	7	8	hypothetical protein, conserved
Tb927.3.2750	10	9	18	1	3	2	hypothetical protein, conserved
Tb927.3.2760	7	25	8	27	32	20	hypothetical protein, conserved
Tb927.3.2770	13	66	23	8	20	14	hypothetical protein, conserved
Tb927.3.2780	24	16	31	15	21	15	hypothetical protein, conserved
Tb927.3.2790	1	2	4	9	7	4	leucine-rich repeat protein (LRRP), putative
Tb927.3.2800	13	5	18	11	16	8	hypothetical protein
Tb927.3.2810	0	0	0	0	0	0	hypothetical protein, conserved
Tb927.3.2820	1	3	1	1	1	1	TFIIF-stimulated CTD phosphatase, putative
Tb927.3.2830	0	0	0	0	0	0	hypothetical protein, conserved
Tb927.3.2840	142	161	133	65	89	62	inorganic pyrophosphatase, putative
Tb927.3.2850	18	33	22	18	24	16	hypothetical protein, conserved
Tb927.3.2860	10	13	13	10	12	7	hypothetical protein, conserved
Tb927.3.2870	0	1	1	0	1	1	hypothetical protein, conserved
Tb927.3.2880	2	31	3	2	2	3	hypothetical protein, conserved
Tb927.3.2890	201	144	108	128	133	62	radial spoke protein RSP10, putative
Tb927.3.2900	56	213	79	52	95	42	eukaryotic initiation factor 2a, putative
Tb927.3.2910	114	62	95	55	57	46	hypothetical protein, conserved
Tb927.3.2920	0	3	0	2	0	0	hypothetical protein, conserved
Tb927.3.2930	10	3	9	15	29	20	RNA-binding protein RBP6, putative (RBP6)
Tb927.3.2940	1	7	2	1	1	0	hypothetical protein, conserved
Tb927.3.2950	1	3	6	9	5	3	ribonuclease inhibitor- like protein
Tb927.3.2960	167	79	217	555	492	416	inosine-adenosine-guanosine-nucleosidehydrolase,IAG-nucleoside hydrolase (IAGNH)
Tb927.3.2970	2	3	6	7	6	4	hypothetical protein, conserved
Tb927.3.2980	24	3	34	8	11	8	mitochondrial carrier protein (MCP17)
Tb927.3.2990	31	38	27	20	28	17	hypothetical protein, conserved
Tb927.3.3000	1	5	1	1	1	1	flagellar transport protein, putative (PIFTC3)
Tb927.3.3010	39	118	50	50	57	62	hypothetical protein, conserved
Tb927.3.3020	24	23	23	10	15	10	actin-like protein, putative
Tb927.3.3030	43	76	61	88	130	79	hypothetical protein, conserved
Tb927.3.3040	35	38	52	72	88	45	hypothetical protein, conserved
Tb927.3.3050	9	8	27	3	5	2	hypothetical protein, conserved
Tb927.3.3060	95	25	78	120	207	79	hypothetical protein, conserved
Tb927.3.3070	5	3	13	7	21	11	3', 5'-cyclic nucleotide phosphodiesterase, putative (PDEC)
Tb927.3.3080	26	11	21	16	28	20	serine/threonine-protein kinase Nek1, putative,protein kinase, putative
Tb927.3.3090	13	9	28	7	13	6	helicase, putative
Tb927.3.3100	415	957	499	106	124	92	peptidyl-prolyl cis-trans isomerase NIMA-interacting 4, putative
Tb927.3.3110	19	10	33	16	29	19	hypothetical protein, conserved
Tb927.3.3120	12	9	31	22	42	25	hypothetical protein, conserved
Tb927.3.3130	33	95	24	28	29	13	hypothetical protein, conserved
Tb927.3.3140	41	119	64	47	64	51	hypothetical protein, conserved
Tb927.3.3150	15	10	19	6	12	7	hypothetical protein, conserved
Tb927.3.3160	21	23	28	24	35	37	poly(A) polymerase,polynucleotide adenylyltransferase (PAP)
Tb927.3.3170	56	45	85	23	38	21	hypothetical protein, conserved
Tb927.3.3180	16	4	36	16	23	15	Nucleoporin (TbNup98)
Tb927.3.3190	3	8	1	1	2	2	serine/threonine-protein kinase, putative,protein kinase, putative
Tb927.3.3200	79	23	128	34	56	36	hypothetical protein, conserved
Tb927.3.3210	2	3	1	1	2	1	hypothetical protein
Tb927.3.3220	1	2	0	0	0	0	RNA polymerase-associated protein CTR9, putative
Tb927.3.3230	7	8	8	3	5	3	hypothetical protein, conserved
Tb927.3.3240	211	226	189	74	65	48	hypothetical protein, conserved
Tb927.3.3250	27	32	30	8	17	12	hypothetical protein, conserved
Tb927.3.3260	49	137	97	10	20	11	hypothetical protein, conserved
Tb927.3.3270	13	4	14	17	32	13	ATP-dependent phosphofructokinase (TbPFK)
Tb927.3.3280	36	30	39	26	53	29	vacuolar protein sorting-associated protein 4, putative (VPS4)
Tb927.3.3290	37	39	35	18	16	13	protein kinase, putative
Tb927.3.3300	198	94	281	159	229	130	hypothetical protein, conserved
Tb927.3.3310	475	596	418	282	477	287	60S ribosomal protein L13, putative
Tb927.3.3320	473	890	657	709	917	741	60S ribosomal protein L13, putative
Tb927.3.3330	0	0	0	0	0	0	heat shock protein 20, putative
Tb927.3.3340	3	11	5	9	11	7	3', 5'-cyclic nucleotide phosphodiesterase, putative (PDED)
Tb927.3.3350	69	145	69	15	17	13	hypothetical protein, conserved
Tb927.3.3360	20	11	31	39	54	31	acyltransferase, putative
Tb927.3.3370	52	59	53	20	29	18	hypothetical protein, conserved
Tb927.3.3380	137	52	152	46	67	36	TFIIF-stimulated CTD phosphatase, putative
Tb927.3.3390	19	17	34	26	33	27	kinesin, putative
Tb927.3.3400	23	19	36	16	31	19	kinesin, putative
Tb927.3.3410	133	63	178	111	129	93	aspartyl aminopeptidase, putative,metallo-peptidase, Clan MH, Family M20
Tb927.3.3420	4	7	2	3	8	3	hypothetical protein (pseudogene),hypothetical protein, point mutation
Tb927.3.3421	49	55	37	24	26	18	rRNA small subunit
Tb927.3.3422	0	0	0	0	0	0	rRNA 5.8S (M3)
Tb927.3.3423	1	0	0	0	0	0	rRNA large subunit alpha
Tb927.3.3424	0	0	0	0	0	0	rRNA large subunit gamma (M1)
Tb927.3.3425	0	0	0	0	0	0	rRNA large subunit beta
Tb927.3.3426	0	0	0	0	0	0	rRNA large subunit delta (M2)
Tb927.3.3427	0	0	0	0	0	0	rRNA large subunit zeta (M6)
Tb927.3.3428	0	0	0	0	0	0	rRNA large subunit epsilon (M4)
Tb927.3.3429	1	3	3	1	1	1	rRNA small subunit
Tb927.3.3431	0	0	0	0	0	0	rRNA 5.8S (M3)
Tb927.3.3432	0	0	0	0	0	0	rRNA large subunit alpha
Tb927.3.3433	0	0	0	0	0	0	rRNA large subunit gamma (M1)
Tb927.3.3434	0	0	0	1	0	0	rRNA large subunit beta
Tb927.3.3435	0	0	0	0	0	0	rRNA large subunit delta (M2)
Tb927.3.3436	0	0	0	0	0	0	rRNA large subunit zeta (M6)
Tb927.3.3437	0	0	0	0	0	0	rRNA large subunit epsilon (M4)
Tb927.3.3438	6	7	8	4	6	9	rRNA small subunit
Tb927.3.3439	0	0	0	0	0	0	rRNA 5.8S (M3)
Tb927.3.3441	0	0	0	0	0	0	rRNA large subunit alpha
Tb927.3.3442	0	0	0	0	0	0	rRNA large subunit gamma (M1)
Tb927.3.3443	0	0	0	0	0	0	rRNA large subunit beta
Tb927.3.3444	0	0	0	0	0	0	rRNA large subunit delta (M2)
Tb927.3.3445	0	0	0	0	0	0	rRNA large subunit zeta (M6)
Tb927.3.3446	0	0	0	0	0	0	rRNA large subunit epsilon (M4)
Tb927.3.3447	7	9	8	8	5	9	rRNA small subunit
Tb927.3.3448	0	0	0	0	0	0	rRNA 5.8S (M3)
Tb927.3.3449	0	0	0	0	0	0	rRNA large subunit alpha
Tb927.3.3451	0	0	0	0	0	0	rRNA large subunit gamma (M1)
Tb927.3.3452	0	0	0	0	0	0	rRNA large subunit beta
Tb927.3.3453	0	0	0	0	0	0	rRNA large subunit delta (M2)
Tb927.3.3454	0	0	0	0	0	0	rRNA large subunit zeta (M6)
Tb927.3.3455	0	0	0	0	0	0	rRNA large subunit epsilon (M4)
Tb927.3.3430	22	24	16	10	13	9	hypothetical protein, conserved
Tb927.3.3440	36	58	44	32	44	33	hypothetical protein, conserved
Tb927.3.3450	629	1237	854	1815	1647	1048	ADP-ribosylation factor-like protein 3A, putative
Tb927.3.3460	77	63	88	47	113	44	hypothetical protein, conserved
Tb927.3.3470	121	220	78	42	59	38	cytochrome b5, putative (CYB5)
Tb927.3.3480	28	46	30	17	22	15	U2 small nuclear ribonucleoprotein B, putative (RBP36 U2SNRNPB)
Tb927.3.3490	929	816	977	1051	1485	940	high mobility group protein, putative (TDP1)
Tb927.3.3500	312	359	420	98	173	130	hypothetical protein, conserved
Tb927.3.3510	13	7	15	4	7	4	hypothetical protein, conserved
Tb927.3.3520	9	1	8	2	8	4	hypothetical protein, conserved
Tb927.3.3530	37	35	45	64	79	40	hypothetical protein, conserved
Tb927.3.3540	33	58	88	33	43	32	Nucleoporin (TbNup53b)
Tb927.3.3550	203	221	252	222	254	127	hypothetical protein, conserved
Tb927.3.3560	1	0	2	1	1	1	hypothetical protein, conserved
Tb927.3.3570	0	1	0	0	0	0	hypothetical protein, conserved
Tb927.3.3580	368	658	454	311	313	169	lipophosphoglycan biosynthetic protein, putative (LPG3)
Tb927.3.3590	19	14	40	6	14	8	U3 small nucleolar ribonucleoprotein protein MPP10, putative
Tb927.3.3600	0	0	0	0	0	0	hypothetical protein
Tb927.3.3610	150	185	197	30	40	21	peroxisomal targeting signal type 2 receptor, putative,peroxin 7 (PEX7)
Tb927.3.3620	46	31	33	41	39	42	hypothetical protein, conserved
Tb927.3.3630	26	50	20	17	43	25	elongation factor ts, putative (EF-TS)
Tb927.3.3640	19	17	13	2	5	3	intergrin alpha chain protein, putative
Tb927.3.3650	41	19	61	12	26	14	hypothetical protein, conserved
Tb927.3.3660	61	51	36	19	22	24	hypothetical protein, conserved
Tb927.3.3670	38	40	42	5	5	4	RNA-binding protein, putative (TRRM3)
Tb927.3.3680	10	20	14	3	5	3	hypothetical protein, conserved
Tb927.3.3690	91	55	133	73	114	65	flagellar radial spoke protein-like, putative
Tb927.3.3700	45	56	22	36	31	21	hypothetical protein
Tb927.3.3710	22	40	45	10	11	11	hypothetical protein, conserved
Tb927.3.3720	0	0	0	0	0	0	Golgi vesicular membrane trafficking protein, putative
Tb927.3.3730	1	15	3	0	2	1	ABC transporter, putative
Tb927.3.3740	63	332	75	80	106	98	hypothetical protein, conserved
Tb927.3.3750	0	0	0	0	0	0	paraflagellar rod component, putative (PFC7)
Tb927.3.3760	0	0	0	0	0	0	tryparedoxin (TRYP1)
Tb927.3.3770	20	53	39	89	110	83	paraflagellar rod component, putative (PFC6)
Tb927.3.3780	1	0	1	1	1	1	tryparedoxin
Tb927.3.3790	23	54	47	99	106	80	hypothetical protein, conserved
Tb927.3.3800	21	12	26	6	9	5	hypothetical protein, conserved
Tb927.3.3810	18	8	10	5	10	8	hypothetical protein, conserved
Tb927.3.3820	144	96	161	40	60	39	hypothetical protein, conserved
Tb927.3.3830	109	137	121	81	91	56	hypothetical protein, conserved
Tb927.3.3840	52	71	45	30	42	32	hypothetical protein, conserved
Tb927.3.3850	21	4	44	11	17	8	hypothetical protein, conserved
Tb927.3.3860	12	3	11	5	11	7	lipase, putative,triacylglycerol lipase, putative
Tb927.3.3870	339	388	295	118	132	80	lipase domain protein, putative
Tb927.3.3880	0	0	0	0	0	0	hypothetical protein, conserved
Tb927.3.3890	10	8	20	8	10	8	hypothetical protein, conserved
Tb927.3.3900	62	8	51	49	85	54	carnitine O-palmitoyltransferase II, putative (CPT II)
Tb927.3.3910	8	15	20	9	17	11	hypothetical protein, conserved
Tb927.3.3920	47	9	45	6	20	12	serine/threonine-protein kinase, putative,protein kinase, putative
Tb927.3.3930	99	17	93	204	399	155	RNA-binding protein (DRBD6B)
Tb927.3.3940	418	1755	198	43	103	27	RNA-binding protein, putative (DRBD11)
[truncated: 9,101 more rows]

## Sheet: Correlations
Overall TPM norm correlations:
M_run1 to WT_run1; Spearman rho=0.93 (p<=0.0000), Pearson r=0.66 (p<=0.0000), Linear reg model R2=0.436
P_run1 to WT_run1; Spearman rho=0.97 (p<=0.0000), Pearson r=0.89 (p<=0.0000), Linear reg model R2=0.786
P_run1 to M_run1; Spearman rho=0.91 (p<=0.0000), Pearson r=0.68 (p<=0.0000), Linear reg model R2=0.461
M_run2 to WT_run2; Spearman rho=0.98 (p<=0.0000), Pearson r=0.98 (p<=0.0000), Linear reg model R2=0.954
P_run2 to WT_run2; Spearman rho=0.98 (p<=0.0000), Pearson r=0.98 (p<=0.0000), Linear reg model R2=0.967
P_run2 to M_run2; Spearman rho=0.98 (p<=0.0000), Pearson r=0.98 (p<=0.0000), Linear reg model R2=0.955

## Sheet: Abbreviations
WT	T. b. rhodesiense STIB900
M	T. b. rhodesiense STIB900-M
P	T. b. rhodesiense STIB900-P
TPM	Tags per million
